# Supplementary material for: Cytoplasmic genome substitution in wheat affects the nuclear-cytoplasmic cross-talk leading to transcript and metabolite alterations
Source: BMC Genomics. 2013 Dec 10;14:868. doi: 10.1186/1471-2164-14-868 (PMC4008262; doi:10.1186/1471-2164-14-868)
Supplement: Additional file 1: Table S1 — Probe sets detecting transcripts more than two-fold up-or down-regulated in the comparisons between each alloplasmic line and the corresponding euplasmic control. [file 1471-2164-14-868-S1.xlsx]

## Sheet: Supp Table S1
Supplementary Table S1
Probe sets detecting transcripts more than 2 fold up-or down-regulated in the comparisons between each alloplasmic line and the corresponding euplasmic control. Only comparison showing a fold change above the threshold are shown.
Probe sets ID	Alloplasmic line T183 (Ae. uniaristata) vs. Chris euplasmic line (log2 Fold Change)	Alloplasmic line T195 (Ae. tauschii) vs. Chris euplasmic line (log2 Fold Change)	Alloplasmic line TH237 (H. chilense) vs. T20 euplasmic line (log2 Fold Change)	Functional description	Probe set description	Sucellular localization. Highlight in yellow are the genes carried by cytoplasmic genomes	MIPS FUN CAT	NR E-Score	NR Description	ATh Locus	Ath Description	Rice Locus	Rice Description
Ta.896.3.S1_a_at			5.33245	unknown
TaAffx.128565.9.S1_at			4.98426	PS.lightreaction.ATP synthase		CHLOROPLAST		4e-41	ATP synthase CF0 B chain [Triticum aestivum] pir||PWWT1 H+-transporting two-sector ATPase (EC 3.6.3.14) chain I - wheat chloroplast			Os10g38280	protein ATPase I subunit
TaAffx.131611.1.S1_at			4.29281	misc.protease inhibitor/seed storage/lipid transfer protein (LTP) family protein	DIR1 (DEFECTIVE IN INDUCED RESISTANCE 1); lipid binding encodes a putative apoplastic lipid transfer protein that is involved in systemic acquired resistance. Mutants in this gene exhibit wild-type local resistance to avirulent and virulent Pseudomonas syringae, but pathogenesis-related gene expression is abolished in uninoculated distant leaves and fail to develop SAR to virulent Pseudomonas or …		TRANSPORTED COMPOUNDS	7e-27	unknown protein [Oryza sativa (japonica cultivar-group)] dbj|BAC22364.1| unknown protein [Oryza sativa (japonica cultivar-group)] dbj|BAC224	AT5G48485	protease inhibitor/seed storage/lipid transfer protein (LTP) family protein	Os07g18990	protein Protease inhibitor/seed storage/LTP family, putative
TaAffx.81007.1.S1_at			4.05917	cell wall.cell wall proteins.LRR	leucine-rich repeat family protein / extensin family protein similar to leucine-rich repeat family protein / extensin family protein [Arabidopsis thaliana]			1e-07	ENSANGP00000013088 [Anopheles gambiae str. PEST]	AT3G19020	leucine-rich repeat family protein / extensin family protein	Os08g01690	protein transposon protein, putative, CACTA, En/Spm sub-class
TaAffx.53260.1.S1_at			3.89997	RNA.transcription				9e-47	RNA polymerase alpha subunit [Taeniatherum caput-medusae] gb|AAM97471.1| RNA polymerase alpha subunit [Secale montanum] gb|AAM97470.1| RNA p			Os10g21330	protein DNA-directed RNA polymerase, alpha subunit, putative
Ta.13232.2.S1_at			3.59305	lipid metabolism.'exotics' (steroids, squalene etc)	Sterol desaturase family protein
Ta.3249.3.A1_at			3.46861	PS.lightreaction.photosystem II.LHC-II	LHB1B1 (Photosystem II light harvesting complex gene 1.4); chlorophyll binding Photosystem II type I chlorophyll a/b-binding protein similar to CAB1 (CHLOROPHYLL A/B BINDING PROTEIN 1), chlorophyll binding [Arabidopsis thaliana]	CHLOROPLAST		3e-88	Chlorophyll a-b binding protein 3C, chloroplast precursor (LHCII type I CAB-3C) (LHCP) pir||CDTO3C chlorophyll a/b-binding protein 3C precur	AT2G34430	chlorophyll A-B binding protein / LHCII type I (LHB1B1)	Os01g52240	protein Chlorophyll A-B binding protein, putative
Ta.3249.1.S1_at			3.41431	PS.lightreaction.photosystem II.LHC-II	LHB1B1 (Photosystem II light harvesting complex gene 1.4); chlorophyll binding Photosystem II type I chlorophyll a/b-binding protein similar to CAB1 (CHLOROPHYLL A/B BINDING PROTEIN 1), chlorophyll binding [Arabidopsis thaliana]	CHLOROPLAST		1e-100	chlorophyll a/b-binding protein WCAB precursor [Triticum aestivum]	AT2G34430	chlorophyll A-B binding protein / LHCII type I (LHB1B1)	Os01g52240	protein Chlorophyll A-B binding protein, putative
Ta.13232.1.S1_at			3.40968	lipid metabolism.'exotics' (steroids, squalene etc)	SMO1-2 (STEROL C4-METHYL OXIDASE); catalytic Encodes a member of the SMO1 family of sterol 4alpha-methyl oxidases. More specifically functions as a 4,4-dimethyl-9beta,19-cyclopropylsterol-4alpha- methyl oxidase.			9e-58	putative C-4 sterol methyl oxidase [Oryza sativa (japonica cultivar-group)] gb|AAP54879.1| putative C-4 sterol methyl oxidase [Oryza sativa	AT4G22756	sterol desaturase family protein	Os03g01820	protein Sterol desaturase, putative
Ta.26907.1.S1_at			3.29351	RNA.processing.ribonucleases	ribonuclease T2 family protein similar to RNS3 (RIBONUCLEASE 3), endoribonuclease [Arabidopsis thaliana]			1e-102	RNase S-like protein precursor [Hordeum vulgare]	AT1G14220	ribonuclease T2 family protein	Os09g36700	protein RNase S-like protein precursor
Ta.12741.1.S1_s_at			3.28228	not assigned.no ontology.proline rich family	proline-rich family protein similar to unknown protein [Arabidopsis thaliana] (			2e-41	putative Bowman-Birk serine protease inhibitor [Oryza sativa (japonica cultivar-group)] gb|AAO18460.1| putative Bowman-Birk serine protease	AT3G09000	proline-rich family protein	Os03g60840	protein putative Bowman-Birk serine protease inhibitor
Ta.29587.3.A1_at			3.22761	PS.lightreaction.photosystem II.LHC-II	LHB1B1 (Photosystem II light harvesting complex gene 1.4); chlorophyll binding Photosystem II type I chlorophyll a/b-binding protein similar to CAB1 (CHLOROPHYLL A/B BINDING PROTEIN 1), chlorophyll binding [Arabidopsis thaliana]	CHLOROPLAST		3e-23	putative photosystem II type I chlorophyll a/b binding protein [Arabidopsis thaliana] gb|AAG41446.1| putative photosystem II type I chloroph	AT2G34430	chlorophyll A-B binding protein / LHCII type I (LHB1B1)	Os09g17740	protein chlorophyll a/b binding protein 1.
Ta.24245.1.A1_at	6.54	5.11274	3.04828	DNA.synthesis/chromatin structure	intron maturase, type II family protein similar to maturase-related [Arabidopsis thaliana] (TAIR:AT5G04050.1)	MITOCHONDRION		3e-65	maturase-related protein (nad1 intron) - wheat mitochondrion emb|CAA41033.1| matR [Triticum aestivum]	AT1G74350	intron maturase, type II family protein	Os12g33990	protein Similar to maturase
Ta.25016.1.A1_s_at			3.0213	protein.synthesis.ribosomal protein.prokaryotic.chloroplast.30S subunit.S30A	similar to chloroplast-specific ribosomal protein [Lycopersicon esculentum]	CHLOROPLAST		2e-44	putative ribosomal protein [Oryza sativa (japonica cultivar-group)] ref|XP_470477.1| putative ribosomal protein [Oryza sativa (japonica cult	AT5G24490	30S ribosomal protein, putative	Os03g63950	protein putative ribosomal protein
Ta.10307.1.A1_at			3.02112	cell wall degradation. Mannan-xylose-arabinose-fucose	glycosyl hydrolase family protein 51 similar to ASD1 (ALPHA-L-ARABINOFURANOSIDASE), hydrolase, acting on glycosyl bonds [Arabidopsis thaliana]			8e-76	arabinoxylan arabinofuranohydrolase isoenzyme AXAH-II [Hordeum vulgare]	AT5G26120	glycosyl hydrolase family protein 51	Os11g03780	protein arabinoxylan arabinofuranohydrolase isoenzyme AXAH-II
Ta.4812.1.S1_at			2.98619	amino acid metabolism.synthesis.aspartate family.misc.homoserine.aspartate kinase	AK-HSDH I (ASPARTATE KINASE-HOMOSERINE DEHYDROGENASE I); aspartate kinase/ homoserine dehydrogenase Encodes a bifunctional aspartate kinase/homoserine dehydrogenase. These two activities catalyze the first and the third steps toward the synthesis of the essential amino acids threonine, isoleucine and methionine.	CHLOROPLAST	METABOLISM OF THREONINE/MEYABOLISM OF ASPARTATE FAMILY/MET OF METHIONINE/CHLOROPLAST	6e-98	aspartate kinase-homoserine dehydrogenase [Oryza sativa (japonica cultivar-group)]	AT1G31230	bifunctional aspartate kinase/homoserine dehydrogenase / AK-HSDH	Os08g25390	protein bifunctional aspartokinase/homoserine dehydrogenase 1, chloroplast precursor (ak-hd 1) (a
TaAffx.69955.1.S1_at			2.92101	mitochondrial electron transport / ATP synthesis.cytochrome c oxidase	cytochrome c oxidase-related similar to Os03g0772800 [Oryza sativa (japonica cultivar-group)]	MITOCHONDRION	TRANSPORTED COMPOUNDS/AEROBIC RESPIRATION/ELECTRON TRANSPORT	4e-42	putative cytochrome c oxidase subunit VIa precursor [Oryza sativa (japonica cultivar-group)] gb|AAP68890.1| putative cytochrome c oxidase	AT4G37830	cytochrome c oxidase-related	Os03g56190	protein putative cytochrome c oxidase subunit VIa precursor
TaAffx.64112.1.S1_at			2.88852	unknown				3e-05	unknown [Oryza sativa (japonica cultivar-group)]			Os11g31700	protein Similar to HASTY
Ta.28255.1.A1_at			2.87035	RNA.regulation of transcription.C2C2(Zn) CO-like, Constans-like zinc finger family			CHLOROPLAST	7e-66	zinc finger protein-like [Oryza sativa (japonica cultivar-group)]	AT1G25440	zinc finger (B-box type) family protein	Os06g15330	protein CCT motif, putative
TaAffx.28503.1.S1_at			2.79868	unknown
TaAffx.131611.4.S1_at			2.757	misc.protease inhibitor/seed storage/lipid transfer protein (LTP) family protein	DIR1 (DEFECTIVE IN INDUCED RESISTANCE 1); lipid binding encodes a putative apoplastic lipid transfer protein that is involved in systemic acquired resistance. Mutants in this gene exhibit wild-type local resistance to avirulent and virulent Pseudomonas syringae, but pathogenesis-related gene expression is abolished in uninoculated distant leaves and fail to develop SAR to virulent Pseudomonas or …		TRANSPORTED COMPOUNDS	3e-08	unknown protein [Oryza sativa (japonica cultivar-group)] dbj|BAC16424.1| unknown protein [Oryza sativa (japonica cultivar-group)]	AT5G48485	protease inhibitor/seed storage/lipid transfer protein (LTP) family protein	Os07g19000	protein expressed protein
TaAffx.100459.1.S1_at			2.72826	redox.glutaredoxins	glutaredoxin family protein Identical to Glutaredoxin-C11 (AtGrxC11) (GRXC11) [Arabidopsis Thaliana]		TRANSPORTED COMPOUNDS/ELECTRON TRANSPORT	7e-13	P0560B06.28 [Oryza sativa (japonica cultivar-group)] gb|AAK53837.1| Putative glutaredoxin [Oryza sativa] dbj|BAB64731.1| glutaredoxin-like p	AT3G62950	glutaredoxin family protein	Os01g27140	protein Glutaredoxin
Ta.28496.1.A1_at			2.61392	PS.lightreaction.photosystem II.LHC-II	LHB1B1 (Photosystem II light harvesting complex gene 1.4); chlorophyll binding Photosystem II type I chlorophyll a/b-binding protein similar to CAB1 (CHLOROPHYLL A/B BINDING PROTEIN 1), chlorophyll binding [Arabidopsis thaliana]	CHLOROPLAST		1e-90	Unknown (protein for IMAGE:5194336) [Homo sapiens]	AT2G34430	LHB1B1 (Photosystem II light harvesting complex gene 1.4); chlorophyll binding	Os01g52240	protein Chlorophyll A-B binding protein, putative
Ta.30807.2.S1_s_at			2.59418	signalling.light	CCL (CCR-LIKE) transcripts are differentially regulated at the level of mRNA stability at different times of day controlled by the circadian clock. mRNAs are targets of the mRNA degradation pathway mediated by the downstream (DST) instability determinant. similar to light regulated protein-like protein		CHLOROPLAST	5e-33	putative CR9 [Oryza sativa (japonica cultivar-group)] emb|CAA48706.1| unnamed protein product [Oryza sativa] sp|Q03200|LRP_ORYSA Light regul	AT3G26740	light responsive protein-related	Os01g01340	protein light regulated protein precursor. [rice
Ta.28701.1.A1_at			2.54642	mitochondrial electron transport / ATP synthesis.cytochrome c oxidase		MITOCHONDRION	TRANSPORTED COMPOUNDS/AEROBIC RESPIRATION/ELECTRON TRANSPORT	1e-156	Cytochrome c oxidase polypeptide III pir||OTWT3M cytochrome-c oxidase (EC 1.9.3.1) chain III - wheat mitochondrion emb|CAA36775.1| unnamed p	AT2G07687	cytochrome c oxidase subunit 3
Ta.28496.1.A1_x_at			2.54119	PS.lightreaction.photosystem II.LHC-II	LHB1B1 (Photosystem II light harvesting complex gene 1.4); chlorophyll binding Photosystem II type I chlorophyll a/b-binding protein similar to CAB1 (CHLOROPHYLL A/B BINDING PROTEIN 1), chlorophyll binding [Arabidopsis thaliana]	CHLOROPLAST		1e-90	Unknown (protein for IMAGE:5194336) [Homo sapiens]	AT2G34430	chlorophyll A-B binding protein / LHCII type I (LHB1B1)	Os01g52240	protein Chlorophyll A-B binding protein, putative
TaAffx.4142.2.S1_at			2.51986	protein.synthesis.chloroplast/mito - plastid ribosomal protein.chloroplast		CHLOROPLAST		5e-16	ribosomal protein rps16 [Hordeum vulgare] pir||S28766 ribosomal protein S16, chloroplast - barley chloroplast sp|P25875|RR16_HORVU Chloropla
Ta.20175.1.A1_at			2.49163	unknown
Ta.21373.1.S1_x_at			2.47614	unknown				3e-35	pherophorin-dz1 protein [Volvox carteri f. nagariensis]	AT1G68725	arabinogalactan-protein, putative (AGP19)	Os02g43640	protein glycine-rich protein 1 - Arabidopsis thaliana (fragment)
Ta.25795.1.A1_at			2.38788	RNA.regulation of transcription.DNA methyltransferases	DNA (cytosine-5-)-methyltransferase, putative similar to MET2 (DNA methyltransferase 2), DNA (cytosine-5-)-methyltransferase [Arabidopsis thaliana]		DNA METHYLATION	1e-07	putative DNA (cytosine-5-)-methyltransferase [Oryza sativa (japonica cultivar-group)] gb|AAP44671.1| putative DNA (cytosine-5-)-methyltransf	AT4G08990	DNA (cytosine-5-)-methyltransferase, putative	Os03g58400	protein putative DNA (cytosine-5-)-methyltransferase
TaAffx.114431.1.S1_s_at			2.366	mitochondrial electron transport / ATP synthesis.cytochrome c oxidase		MITOCHONDRION	TRANSPORTED COMPOUNDS/AEROBIC RESPIRATION/ELECTRON TRANSPORT	1e-156	Cytochrome c oxidase polypeptide III pir||OTWT3M cytochrome-c oxidase (EC 1.9.3.1) chain III - wheat mitochondrion emb|CAA36775.1| unnamed p	AT2G07687	cytochrome c oxidase subunit 3
TaAffx.128835.2.A1_x_at			2.36477	stress.abiotic.heat	DNAJ heat shock protein, putative similar to DNAJ heat shock N-terminal domain-containing protein (J11) [Arabidopsis thaliana] (TAIR:AT4G36040.1		CHLOROPLAST	4e-10	dnaJ protein homolog-like [Oryza sativa (japonica cultivar-group)] dbj|BAD09951.1| dnaJ protein homolog-like [Oryza sativa (japonica cultiva	AT2G17880	DNAJ heat shock protein, putative	Os08g43490	protein DnaJ domain, putative
Ta.23097.1.S1_x_at			2.35582	not assigned.unknown	similar to proline-rich family protein [Arabidopsis thaliana] (TAIR:AT2G41420.1); similar to adhesive/proline-rich protein homolog [Pinus taeda] (GB:AAF75822.1)		CHLOROPLAST	1e-28	unknown protein [Oryza sativa (japonica cultivar-group)]	AT4G33660	expressed protein	Os03g58770	protein hypothetical protein
Ta.16733.1.S1_at			2.34038	cell wall.degradation.cellulases and beta -1,4-glucanases	glycosyl hydrolase family 3 protein similar to glycosyl hydrolase family 3 protein [Arabidopsis thaliana]			6e-89	Chain A, Crystal Structure Of Barley Beta-D-Glucan Glucohydrolase Isoenzyme Exo1 In Complex With Gluco-Phenylimidazole	AT5G20950	glycosyl hydrolase family 3 protein	Os03g53860	protein putative exohydrolase
Ta.204.1.S1_at			2.29839	stress.abiotic.heat	ATHSP23.6-MITO (MITOCHONDRION-LOCALIZED SMALL HEAT SHOCK PROTEIN 23.6) AtHSP23.6-mito mRNA, nuclear gene encoding mitochondrial Identical to Heat shock 22 kDa protein, mitochondrial precursor (HSP23.6) [Arabidopsis Thaliana]	MITOCHONDRION	STRESS RESPONSE	1e-119	small heat shock protein Hsp23.6 [Triticum aestivum]	AT4G25200	23.6 kDa mitochondrial small heat shock protein (HSP23.6-M)	Os06g11610	protein small heat shock protein Hsp23.6
Ta.13270.1.A1_at			2.27419	RNA.regulation of transcription.G2-like transcription factor family, GARP	myb family transcription factor similar to PHR1 (PHOSPHATE STARVATION RESPONSE 1), transcription factor [Arabidopsis thaliana]			1e-44	putative transfactor [Oryza sativa (japonica cultivar-group)]	AT3G13040	myb family transcription factor	Os06g49040	protein myb-like DNA-binding domain, SHAQKYF class, putative
Ta.5485.1.S1_at			2.27271	transport.peptides and oligopeptides	proton-dependent oligopeptide transport (POT) family protein similar to proton-dependent oligopeptide transport (POT) family protein [Arabidopsis thaliana]		TRANSPORTED COMPOUNDS	4e-87	putative peptide transporter [Oryza sativa (japonica cultivar-group)] dbj|BAD07678.1| putative peptide transporter [Oryza sativa (japonica	AT1G32450	proton-dependent oligopeptide transport (POT) family protein	Os02g46460	protein POT family, putative
Ta.21533.1.A1_at			2.17686	stress.biotic				0.0002	powdery mildew resistance protein [Triticum aestivum]
Ta.15013.1.S1_at			2.13395	unknown
Ta.30807.1.S1_at			2.0685	signalling.light	CCL (CCR-LIKE) transcripts are differentially regulated at the level of mRNA stability at different times of day controlled by the circadian clock. mRNAs are targets of the mRNA degradation pathway mediated by the downstream (DST) instability determinant. similar to light regulated protein-like protein		CHLOROPLAST	9e-32	putative CR9 [Oryza sativa (japonica cultivar-group)] emb|CAA48706.1| unnamed protein product [Oryza sativa] sp|Q03200|LRP_ORYSA Light regul	AT3G26740	light responsive protein-related	Os01g01340	protein light regulated protein precursor. [rice
Ta.9590.1.S1_at			2.06842	unknown				0.0006	P0038D11.16 [Oryza sativa (japonica cultivar-group)]
TaAffx.8262.1.S1_x_at			2.05672	tetrapyrrole synthesis.Glutamyl-tRNA reductase	HEMA1; glutamyl-tRNA reductase Encodes a protein with glutamyl-tRNA reductase (GluTR) activity, catalyzing the NADPH-dependent reduction of Glu-tRNA(Glu) to glutamate 1-semialdehyde (GSA) with the release of free tRNA(Glu). It is involved in the early steps of chlorophyll biosynthesis. Identical to Glutamyl-tRNA reductase 1, chloroplast precursor (EC 1.2.1.70) (GluTR) (HEMA1) [Arabidopsis Thalian…	CHLOROPLAST	CHLOROPLAST	3e-08	glutamyl tRNA reductase [Hordeum vulgare subsp. vulgare] pir||T05734 glutamyl-tRNA reductase (EC 1.2.1.-) 2 - barley (fragment) sp|Q96563|HM	AT1G58290	glutamyl-tRNA reductase 1 / GluTR (HEMA1)	Os10g35840	protein putative glutamyl-tRNA reductase
Ta.28069.1.A1_at			1.99669	RNA.regulation of transcription.unclassified	LOL1 (LSD ONE LIKE 1) Encodes a protein with 3 plant-specific zinc finger domains that acts as a positive regulator of cell death. similar to LSD1 (LESION SIMULATING DISEASE) [Arabidopsis thaliana]			6e-18	zinc finger protein [Oryza sativa (japonica cultivar-group)]	AT1G32540	zinc finger protein, putative	Os08g06280	protein LSD1 zinc finger, putative
Ta.30702.1.S1_x_at			1.99021	PS.lightreaction.photosystem II.LHC-II	LHB1B1 (Photosystem II light harvesting complex gene 1.4); chlorophyll binding Photosystem II type I chlorophyll a/b-binding protein similar to CAB1 (CHLOROPHYLL A/B BINDING PROTEIN 1), chlorophyll binding [Arabidopsis thaliana]	CHLOROPLAST	ENERGY	1e-110	chlorophyll a/b-binding protein WCAB precursor [Triticum aestivum]	AT2G34420	chlorophyll A-B binding protein / LHCII type I (LHB1B2)	Os01g52240	protein Chlorophyll A-B binding protein, putative
Ta.24195.1.A1_at			1.98672	stress.biotic	Vrga1-desease resistance gene homologues
Ta.27806.1.A1_at			1.97853	unknown
Ta.2534.1.S1_at			1.95872	not assigned.no ontology	phosphorylase family protein similar to phosphorylase family protein [Arabidopsis thaliana] (			1e-114	unnamed protein product [Oryza sativa (japonica cultivar-group)] dbj|BAA94780.1| putative bark storage protein [Oryza sativa (japonica culti	AT4G24340	phosphorylase family protein	Os01g12940	protein Phosphorylase family
TaAffx.28383.1.S1_at			1.93807		mRNA capping enzyme with dual 5' triphosphatase and guanylyltransferase activities							Os07g40510	protein transposon protein, putative, CACTA, En/Spm sub-class
TaAffx.128520.1.S1_at			1.93575	not assigned.no ontology	molybdenum cofactor sulfurase family protein similar to molybdenum cofactor sulfurase family protein [Arabidopsis thaliana]		METABOLISM OF VITAMINS	1e-119	molybdenum cofactor sulfurase protein -like [Oryza sativa (japonica cultivar-group)] dbj|BAD45965.1| molybdenum cofactor sulfurase protein -	AT5G44720	molybdenum cofactor sulfurase family protein	Os09g38770	protein MOSC N-terminal beta barrel domain, putative
Ta.13650.1.A1_at			1.93182	hormone metabolism.jasmonate.synthesis-degradation.lipoxygenase	lipoxygenase, putative similar to LOX3 (Lipoxygenase 3), iron ion binding / lipoxygenase [Arabidopsis thaliana] (TAIR:AT1G17420.1);		TRANSPORTED COMPOUNDS/ELECTRON TRANSPORT/STRESS RESPONSE/CHLOROPLAST	4e-34	lipoxygenase 1 [Arachis hypogaea]	AT3G22400	lipoxygenase, putative	Os03g49380	protein putative lipoxygenase
Ta.22967.1.S1_x_at			1.92892	stress.abiotic.unspecified	germin-like protein, putative Identical to Germin-like protein subfamily T member 2 precursor [Arabidopsis Thaliana]			1e-101	pSBGer1 [Triticum aestivum] pir||T06559 germin homolog Ger1 - wheat	AT1G18980	germin-like protein, putative	Os03g48780	protein putative oxalate oxidase
Ta.3266.1.A1_at			1.91069	not assigned.unknown				2e-48	unknown protein [Oryza sativa (japonica cultivar-group)] dbj|BAD82449.1| unknown protein [Oryza sativa (japonica cultivar-group)]	AT5G48500	expressed protein	Os01g68570	protein hypothetical protein
Ta.3512.1.S1_at			1.90371	unknown
Ta.13650.2.S1_at			1.89842	unknown
TaAffx.128584.1.S1_s_at			1.88524	protein.degradation.ubiquitin.ubiquiti	UBQ4 (ubiquitin 4); protein binding encodes a ubiquitin polyprotein. Identical to Ubiquitin (UBQ16) [Arabidopsis Thaliana]			1e-103	pentameric polyubiquitin [Nicotiana tabacum]	AT5G20620	polyubiquitin (UBQ4)	Os06g46770	protein polyubiquitin - maize
TaAffx.79629.1.S1_s_at			1.88259	RNA.regulation	Component of LSm protein complexes, which are involved in RNA processing and may function in a chaperone-like manner			0.0005	PREDICTED: similar to BC058674 protein [Pan troglodytes]			Os05g40250	protein hypothetical protein
TaAffx.65435.1.S1_at			1.87947	unknown
TaAffx.16105.1.A1_at			1.86473	amino acid metabolism.synthesis.aspartate family.misc.homoserine			METABOLISM OF THREONINE/MEYABOLISM OF ASPARTATE FAMILY/METAB OF METHIONINE/CHLOROPLAST	1e-28	putative aspartate kinase [Oryza sativa (japonica cultivar-group)] gb|AAO20063.1| putative aspartate kinase [Oryza sativa (japonica cultivar	AT3G02020	aspartate kinase, lysine-sensitive, putative	Os03g63330	protein putative aspartate kinase
Ta.24639.1.S1_x_at			1.86183	glycolysis.PEPCase	Phosphoenolpyruvate carboxylase, isoform 1			1e-15	unknown protein [Oryza sativa (japonica cultivar-group)] dbj|BAD26336.1| unknown protein [Oryza sativa (japonica cultivar-group)]
Ta.8213.1.A1_at			1.85308	signalling.receptor kinases.DUF 26	CRK6 (CYSTEINE-RICH RLK 6); kinase Arabidopsis thaliana receptor-like protein kinase. Naming convention from Chen et al 2003 (PMID 14756307) similar to protein kinase family protein [Arabidopsis thaliana]			1e-21	putative pol polyprotein [Oryza sativa (japonica cultivar-group)] gb|AAP51989.1| putative pol polyprotein [Oryza sativa (japonica cultivar-g	AT4G23160	protein kinase family protein	Os01g32630	protein retrotransposon protein, putative, Ty1-copia sub-class
TaAffx.119912.1.A1_at			1.84466	unknown
TaAffx.114127.1.S1_x_at			1.82901	PS.lightreaction.photosystem II.LHC-II	LHB1B1 (Photosystem II light harvesting complex gene 1.4); chlorophyll binding Photosystem II type I chlorophyll a/b-binding protein similar to CAB1 (CHLOROPHYLL A/B BINDING PROTEIN 1), chlorophyll binding [Arabidopsis thaliana]	CHLOROPLAST	ENERGY	1e-35	chlorophyll a/b-binding protein WCAB precursor [Triticum aestivum]	AT2G34420	chlorophyll A-B binding protein / LHCII type I (LHB1B2)	Os01g41710	protein Chlorophyll A-B binding protein, putative
TaAffx.27939.1.S1_at			1.8157	development.unspecified	senescence/dehydration-associated protein-related similar to senescence/dehydration-associated protein-related [Arabidopsis thaliana] (			1e-31	P0690B02.29 [Oryza sativa (japonica cultivar-group)] dbj|BAB89494.1| P0022F10.10 [Oryza sativa (japonica cultivar-group)] dbj|BAB84440.1| P0	AT3G21600	senescence/dehydration- associated protein-related	Os01g52480	protein Senescence-associated protein
TaAffx.55413.1.S1_at			1.79418	unknown								Os03g22230	protein expressed protein
TaAffx.81302.1.S1_at			1.79354	unknown
Ta.4152.1.S1_at			1.78089	unknown
Ta.30664.1.S1_at			1.75675	unknown
TaAffx.110498.1.S1_at			1.73912	not assigned.unknown	EXECUTER 2 (PNAS 2007)	CHLOROPLAST	CHLOROPLAST	4e-13	P0005A05.27 [Oryza sativa (japonica cultivar-group)]	AT1G27510	expressed protein	Os01g01790	protein hypothetical protein
Ta.6594.1.S1_s_at			1.73855	RNA.regulation of transcription.unclassified				3e-67	zinc finger protein [Oryza sativa (japonica cultivar-group)]	AT1G32540	zinc finger protein, putative	Os08g06280	protein LSD1 zinc finger, putative
Ta.1029.1.S1_x_at			1.7158	transport.unspecified anions	ATCLC-A (CHLORIDE CHANNEL A); anion channel/ voltage-gated chloride channel Encodes a member of the voltage-dependent chloride channel. Mutants homozygous for the T-DNA insertion mutation have reduced nitrate uptake capacity in high nitrate environment and exhibit hypersensitivity to chlorate. Identical to Chloride channel protein CLC-a (AtCLC-a) (CLC-A) [Arabidopsis Thaliana]		TRANSPORTED COMPOUNDS	2e-05	CLC-Nt2 protein [Nicotiana tabacum]	AT5G40890	chloride channel protein (CLC-a)	Os12g25200	protein CLC-d chloride channel; anion channel protein
Ta.3249.2.S1_x_at			1.71544	PS.lightreaction.photosystem II.LHC-II	LHB1B1 (Photosystem II light harvesting complex gene 1.4); chlorophyll binding Photosystem II type I chlorophyll a/b-binding protein similar to CAB1 (CHLOROPHYLL A/B BINDING PROTEIN 1), chlorophyll binding [Arabidopsis thaliana]	CHLOROPLAST	ENERGY	1e-141	Unknown (protein for IMAGE:5194336) [Homo sapiens]	AT2G34420	chlorophyll A-B binding protein / LHCII type I (LHB1B2)	Os01g52240	protein Chlorophyll A-B binding protein, putative
Ta.5544.1.A1_at			1.69912		helix-loop-helix protein			1e-17	P0431G06.12 [Oryza sativa (japonica cultivar-group)] dbj|BAB64701.1| bHLH transcription factor-like [Oryza sativa (japonica cultivar-group)]			Os01g72370	protein Helix-loop-helix DNA-binding domain, putative
Ta.13239.1.S1_at			1.69472	not assigned.no ontology.glycine rich proteins	glycine-rich protein similar to glycine-rich protein [Arabidopsis thaliana] (TAIR:AT5G46730.1); similar to hypothetical protein MtrDRAFT_AC152818g3v1 [Medicago truncatula] (GB:ABE77867.1)			8e-44	putative protein [Oryza sativa]	AT5G61660	glycine-rich protein	Os02g43540	protein hypothetical protein
Ta.6594.1.S1_at			1.69343	RNA.regulation of transcription.unclassified	LOL1 (LSD ONE LIKE 1) Encodes a protein with 3 plant-specific zinc finger domains that acts as a positive regulator of cell death. similar to LSD1 (LESION SIMULATING DISEASE) [Arabidopsis thaliana]			3e-67	zinc finger protein [Oryza sativa (japonica cultivar-group)]	AT1G32540	zinc finger protein, putative	Os08g06280	protein LSD1 zinc finger, putative
Ta.5120.1.A1_s_at			1.68673	not assigned.no ontology	kelch repeat-containing protein similar to kelch repeat-containing protein [Arabidopsis thaliana]			1e-112	D-protein [Hordeum vulgare]	AT3G07720	kelch repeat-containing protein	Os09g07460	protein Kelch motif, putative
TaAffx.104885.2.S1_at			1.68563	misc.oxidases - copper, flavone etc.	FMO1 (FLAVIN-DEPENDENT MONOOXYGENASE 1); monooxygenase FMO1 is required for full expression of TIR-NB-LRR?conditioned resistance to avirulent pathogens and for basal resistance to invasive virulent pathogens. Functions in an EDS1-regulated but SA-independent mechanism that promotes resistance and cell death at pathogen infection sites.		TRANSPORTED COMPOUNDS/ELECTRON TRANSPORT	2e-48	flavin containing monooxygenase 3 -like [Oryza sativa (japonica cultivar-group)]	AT1G19250	flavin-containing monooxygenase family protein / FMO family protein	Os04g14690	protein expressed protein
Ta.5598.1.S1_at			1.67529		Low temperature induced protein
Ta.488.2.S1_at			1.66704	redox.ascorbate and glutathione	APX4 (ASCORBATE PEROXIDASE 4); peroxidase Encodes a microsomal ascorbate peroxidase APX4. Ascorbate peroxidases are enzymes that scavenge hydrogen peroxide in plant cells. Eight types of APX have been described for Arabidopsis: three cytosolic (APX1, APX2, APX6), two chloroplastic types (stromal sAPX, thylakoid tAPX), and three microsomal (APX3, APX4, APX5) isoforms. Identical to Putative L-ascor…	CHLOROPLAST	STRESS RESPONSE	3e-24	OSJNBa0041A02.10 [Oryza sativa (japonica cultivar-group)] emb|CAE01822.2| OSJNBa0041A02.10 [Oryza sativa (japonica cultivar-group)]	AT4G09010	L-ascorbate peroxidase, chloroplast, putative	Os04g51300	protein Peroxidase, putative
Ta.17713.1.S1_at			1.66081	transport.unspecified anions	ATCLC-A (CHLORIDE CHANNEL A); anion channel/ voltage-gated chloride channel Encodes a member of the voltage-dependent chloride channel. Mutants homozygous for the T-DNA insertion mutation have reduced nitrate uptake capacity in high nitrate environment and exhibit hypersensitivity to chlorate. Identical to Chloride channel protein CLC-a (AtCLC-a) (CLC-A) [Arabidopsis Thaliana]		TRANSPORTED COMPOUNDS	4e-34	CLC-Nt2 protein [Nicotiana tabacum]	AT5G40890	chloride channel protein (CLC-a)	Os12g25200	protein CLC-d chloride channel; anion channel protein
Ta.8602.3.S1_a_at			1.65737	transport.amino acids	AAP4 (amino acid permease 4); amino acid permease Amino acid transporter whose expression is downregulated by dehydration. similar to AAP3 (amino acid permease 3), amino acid permease [Arabidopsis thaliana]		TRANSPORTED COMPOUNDS/STRESS RESPONSE	8e-86	putative amino acid transporter [Oryza sativa (japonica cultivar-group)]	AT5G63850	amino acid transporter 4, putative (AAP4)	Os12g08130	protein Transmembrane amino acid transporter protein
Ta.93.1.S1_at			1.6498	major CHO metabolism.degradation.sucrose.Susy	SUS4; UDP-glycosyltransferase/ sucrose synthase/ transferase, transferring glycosyl groups Encodes a protein with sucrose synthase activity (SUS4).			0	sucrose synthase type 2 [Triticum aestivum]	AT3G43190	sucrose synthase, putative / sucrose-UDP glucosyltransferase, putative	Os07g42490	protein Sucrose synthase, putative
TaAffx.37294.1.S1_at			1.64941	stress.abiotic.heat	DNAJ heat shock N-terminal domain-containing protein similar to DNAJ heat shock N-terminal domain-containing protein [Arabidopsis thaliana]		CHLOROPLAST	3e-45	hypothetical protein [Oryza sativa (japonica cultivar-group)] gb|AAN65026.1| hypothetical protein [Oryza sativa (japonica cultivar-group)]	AT5G03030	DNAJ heat shock N-terminal domain-containing protein	Os03g56540	protein expressed protein
Ta.1967.2.A1_x_at			1.64091	hormone metabolism.jasmonate.synthesis-degradation.lipoxygenase	LOX2 (LIPOXYGENASE 2) Chloroplast lipoxygenase required for wound-induced jasmonic acid accumulation in Arabidopsis.Mutants are resistant to Staphylococcus aureus and accumulate salicylic acid upon infection. Identical to Lipoxygenase, chloroplast precursor (EC 1.13.11.12) (LOX2) [Arabidopsis Thaliana]	CHLOROPLAST	STRESS RESPONSE/CHLOROPLAST	8e-99	methyljasmonate-inducible lipoxygenase 2 [Hordeum vulgare] sp|P93184|LOX21_HORVU Lipoxygenase 2.1, chloroplast precursor (LOX-100) (LOX2:Hv:	AT3G45140	lipoxygenase (LOX2)	Os02g10120	protein lipoxygenase 2.3, chloroplast precursor (ec 1.13.11.12) (lox2:hv:3)
TaAffx.55262.1.S1_at			1.63957	unknown
TaAffx.104812.1.S1_s_at			1.63449	hormone metabolism.jasmonate.synthesis-degradation	LOX2 (LIPOXYGENASE 2) Chloroplast lipoxygenase required for wound-induced jasmonic acid accumulation in Arabidopsis.Mutants are resistant to Staphylococcus aureus and accumulate salicylic acid upon infection. Identical to Lipoxygenase, chloroplast precursor (EC 1.13.11.12) (LOX2) [Arabidopsis Thaliana]	CHLOROPLAST	STRESS RESPONSE/CHLOROPLAST	1e-107	methyljasmonate-inducible lipoxygenase 2 [Hordeum vulgare] sp|P93184|LOX21_HORVU Lipoxygenase 2.1, chloroplast precursor (LOX-100) (LOX2:Hv:	AT3G45140	lipoxygenase (LOX2)	Os12g37260	protein Lipoxygenase
Ta.5539.3.A1_x_at			1.63334	major CHO metabolism.degradation.sucrose.invertases.cell wall	ATFRUCT5 (BETA-FRUCTOFURANOSIDASE 5)			7e-72	extracellular invertase; beta-fructofuranosidase [Triticum monococcum]	AT1G55120	beta-fructosidase, putative / beta-fructofuranosidase, putative	Os09g08080	protein Glycosyl hydrolases family 32
TaAffx.57297.1.S1_at	5.33912	3.75976	1.61761	DNA.synthesis/chromatin structure	intron maturase, type II family protein similar to maturase-related [Arabidopsis thaliana] (TAIR:AT5G04050.1)	MITOCHONDRION		8e-62	maturase-related protein (nad1 intron) - wheat mitochondrion emb|CAA41033.1| matR [Triticum aestivum]	AT5G04050		Os12g33990	protein Similar to maturase
TaAffx.110208.1.S1_at			1.61328	not assigned.no ontology	octicosapeptide/Phox/Bem1p (PB1) domain-containing protein similar to octicosapeptide/Phox/Bem1p (PB1) domain-containing protein [Arabidopsis thaliana]		CHLOROPLAST	4e-27	susceptibility antioxidant protein [Oryza sativa]	AT3G26510	octicosapeptide/Phox/Bem1p (PB1) domain-containing protein	Os11g25800	protein PB1 domain, putative
Ta.1151.1.S1_at			1.60877	protein.degradation.cysteine protease	cysteine proteinase, putative similar to peptidase C1A papain family protein [Arabidopsis thaliana]			7e-53	putative thiol protease [Hordeum vulgare subsp. vulgare] pir||T05924 probable cysteine proteinase (EC 3.4.22.-) - barley (fragment)	AT2G34080	cysteine proteinase, putative	Os04g01710	protein Papain family cysteine protease, putative
TaAffx.104885.1.S1_at			1.60849	misc.oxidases - copper, flavone etc.	FMO1 (FLAVIN-DEPENDENT MONOOXYGENASE 1); monooxygenase FMO1 is required for full expression of TIR-NB-LRR?conditioned resistance to avirulent pathogens and for basal resistance to invasive virulent pathogens. Functions in an EDS1-regulated but SA-independent mechanism that promotes resistance and cell death at pathogen infection sites.		TRANSPORTED COMPOUNDS/ELECTRON TRANSPORT	3e-85	flavin containing monooxygenase 3 -like [Oryza sativa (japonica cultivar-group)]	AT1G19250	flavin-containing monooxygenase family protein / FMO family protein	Os09g37650	protein expressed protein
Ta.24639.2.S1_at			1.60821	unknown				9e-15	unknown protein [Oryza sativa (japonica cultivar-group)] dbj|BAD26336.1| unknown protein [Oryza sativa (japonica cultivar-group)]			Os05g40250	protein hypothetical protein
Ta.6274.1.S1_s_at			1.59327	nucleotide metabolism.deoxynucleotide metabolism.ribonucleoside-diphosphate reductase	R1/RIBONUCLEOTIDE REDUCTASE, REDUCTASE PROTEIN R1; ribonucleoside-diphosphate reductase encodes large subunit of ribonucleotide reductase involved in the production of deoxyribonucleoside triphosphates (dNTPs) for DNA replication and repair Identical to Ribonucleoside-diphosphate reductase large subunit (EC 1.17.4.1)			1e-108	putative ribonucleotide reductase [Oryza sativa (japonica cultivar-group)] dbj|BAD67970.1| putative ribonucleotide reductase [Oryza sativa (	AT2G21790	ribonucleoside-diphosphate reductase small chain, putative / ribonucleotide reductase, putative	Os06g07210	protein Ribonucleotide reductase, barrel domain, putative
Ta.1967.1.S1_x_at			1.58857	hormone metabolism.jasmonate.synthesis-degradation	LOX2 (LIPOXYGENASE 2) Chloroplast lipoxygenase required for wound-induced jasmonic acid accumulation in Arabidopsis.Mutants are resistant to Staphylococcus aureus and accumulate salicylic acid upon infection. Identical to Lipoxygenase, chloroplast precursor (EC 1.13.11.12) (LOX2) [Arabidopsis Thaliana]	CHLOROPLAST	STRESS RESPONSE/CHLOROPLAST	2e-57	methyljasmonate-inducible lipoxygenase 2 [Hordeum vulgare] sp|P93184|LOX21_HORVU Lipoxygenase 2.1, chloroplast precursor (LOX-100) (LOX2:Hv:	AT3G45140	lipoxygenase (LOX2)	Os12g37260	protein Lipoxygenase
Ta.7928.1.S1_at			1.58718	not assigned.no ontology	thylakoid lumenal 15 kDa protein, chloroplast Identical to Thylakoid lumenal 15 kDa protein, chloroplast precursor (p15) [Arabidopsis Thaliana]	CHLOROPLAST		6e-69	unknown protein [Oryza sativa (japonica cultivar-group)] dbj|BAB40127.1| unknown protein [Oryza sativa (japonica cultivar-group)]	AT2G44920	thylakoid lumenal 15 kDa protein, chloroplast	Os01g05080	protein hypothetical protein
Ta.24639.1.S1_a_at			1.57701	glycolysis.PEPCase	Phosphoenolpyruvate carboxylase, isoform 1			9e-15	unknown protein [Oryza sativa (japonica cultivar-group)] dbj|BAD26336.1| unknown protein [Oryza sativa (japonica cultivar-group)]			Os05g40250	protein hypothetical protein
TaAffx.23084.1.S1_x_at			1.5732	not assigned.unknown	similar to DEAD box RNA helicase, putative [Arabidopsis thaliana]			4e-05	Hypothetical protein CBG23181 [Caenorhabditis briggsae]	AT5G53800	expressed protein	Os01g64330	protein expressed protein
TaAffx.60976.1.S1_at			1.56866	glycolysis.PEPCase	PPCK1 (PHOSPHOENOLPYRUVATE CARBOXYLASE KINASE); kinase Encodes a phosphoenolpyruvate carboxylase kinase that is expressed at highest levels in leaves. Expression is induced by light.		ENERGY	3e-92	putative phosphoenolpyruvate carboxylase kinase [Oryza sativa (japonica cultivar-group)] dbj|BAD23784.1| putative phosphoenolpyruvate carbox	AT1G08650	phosphoenolpyruvate carboxylase kinase	Os02g41580	protein phosphoenolpyruvate carboxylase kinase
Ta.12329.1.A1_at			1.56836	not assigned.unknown	similar to hypothetical protein MtrDRAFT_AC124951g14v1 [Medicago truncatula]		SECONDARY METABOLISM	1e-27	unknown protein [Oryza sativa (japonica cultivar-group)] gb|AAT39153.1| unknown protein [Oryza sativa (japonica cultivar-group)]	AT3G27930	expressed protein	Os05g50200	protein expressed protein
TaAffx.113825.1.S1_at			1.56756	unknown
Ta.24639.2.S1_x_at			1.55631	unknown				9e-15	unknown protein [Oryza sativa (japonica cultivar-group)] dbj|BAD26336.1| unknown protein [Oryza sativa (japonica cultivar-group)]			Os05g40250	protein hypothetical protein
Ta.2825.1.S1_a_at			1.55498	not assigned.unknown				8e-38	unknown protein [Oryza sativa] gb|AAK73148.1| unknown protein [Oryza sativa]	AT5G02160	expressed protein	Os05g01950	protein expressed protein
TaAffx.80650.1.S1_at			1.54886	misc.myrosinases-lectin-jacalin	ATPP2-A1 (Arabidopsis thaliana phloem protein 2-A1) encodes a protein similar to phloem lectin in cucumber and celery. Gene is expressed in the phloem, predominantly in the companion cells. similar to ATPP2-A5, transmembrane receptor [Arabidopsis thaliana]			1e-36	putative lectin 2 [Oryza sativa (japonica cultivar-group)] dbj|BAD61079.1| putative lectin 2 [Oryza sativa (japonica cultivar-group)]	AT4G19840	10775711|lectin-related	Os01g06500	protein hypothetical protein
Ta.25919.1.S1_at			1.5449	RNA.regulation of transcription.MYB domain transcription factor family	MYB59 (myb domain protein 59); DNA binding / transcription factor Encodes a putative transcription factor (MYB59). Identical to Transcription factor MYB59 (Myb-related protein 59) (AtMYB59) (MYB59) [Arabidopsis Thaliana]		STRESS RESPONSE	2e-87	MYB17 protein [Oryza sativa (japonica cultivar-group)]	AT5G59780	myb family transcription factor (MYB59)	Os12g37970	protein transcription factor, putative
Ta.488.3.S1_a_at			1.5404	redox.ascorbate and glutathione	APX4 (ASCORBATE PEROXIDASE 4); peroxidase Encodes a microsomal ascorbate peroxidase APX4. Ascorbate peroxidases are enzymes that scavenge hydrogen peroxide in plant cells. Eight types of APX have been described for Arabidopsis: three cytosolic (APX1, APX2, APX6), two chloroplastic types (stromal sAPX, thylakoid tAPX), and three microsomal (APX3, APX4, APX5) isoforms. Identical to Putative L-ascor…	CHLOROPLAST	STRESS RESPONSE	8e-54	OSJNBa0041A02.10 [Oryza sativa (japonica cultivar-group)] emb|CAE01822.2| OSJNBa0041A02.10 [Oryza sativa (japonica cultivar-group)]	AT4G09010	L-ascorbate peroxidase, chloroplast, putative	Os04g51300	protein Peroxidase, putative
Ta.6550.1.S1_at			1.52569	unknown
Ta.12090.1.A1_at			1.52424	not assigned.unknown				5e-19	unknown protein [Oryza sativa (japonica cultivar-group)]	AT2G20670	expressed protein	Os05g44300	protein expressed protein
Ta.2460.3.S1_s_at			1.52107	protein.degradation.ubiquitin.E3.RING	zinc finger (C3HC4-type RING finger) family protein similar to zinc finger (C3HC4-type RING finger) family protein [Arabidopsis thaliana]			1e-118	putative PGPD14 protein (pollen germination related protein) [Oryza sativa (japonica cultivar-group)] ref|NP_921803.1| putative PGPD14 prote	AT5G22920	zinc finger (C3HC4-type RING finger) family protein	Os10g31850	protein CHY zinc finger, putative
Ta.11195.1.S1_a_at			1.51705	RNA.regulation of transcription.G2-like transcription factor family, GARP	myb family transcription factor similar to myb family transcription factor [Arabidopsis thaliana]			6e-41	putative Myb-like DNA-binding protein [Oryza sativa (japonica cultivar-group)] ref|XP_469887.1| putative Myb-like DNA-binding protein [Oryza	AT1G25550	myb family transcription factor	Os12g39640	protein myb-like DNA-binding domain, SHAQKYF class, putative
TaAffx.78471.1.S1_at			1.5158	unknown
Ta.488.1.S1_x_at			1.51206	redox.ascorbate and glutathione	APX4 (ASCORBATE PEROXIDASE 4); peroxidase Encodes a microsomal ascorbate peroxidase APX4. Ascorbate peroxidases are enzymes that scavenge hydrogen peroxide in plant cells. Eight types of APX have been described for Arabidopsis: three cytosolic (APX1, APX2, APX6), two chloroplastic types (stromal sAPX, thylakoid tAPX), and three microsomal (APX3, APX4, APX5) isoforms. Identical to Putative L-ascor…	CHLOROPLAST	STRESS RESPONSE	1e-90	OSJNBa0041A02.10 [Oryza sativa (japonica cultivar-group)] emb|CAE01822.2| OSJNBa0041A02.10 [Oryza sativa (japonica cultivar-group)]	AT4G09010	L-ascorbate peroxidase, chloroplast, putative	Os04g51300	protein Peroxidase, putative
Ta.23034.1.A1_s_at			1.51071	not assigned.no ontology	catalytic similar to phosphorylase family protein [Arabidopsis thaliana]			3e-48	unnamed protein product [Oryza sativa (japonica cultivar-group)] dbj|BAA94780.1| putative bark storage protein [Oryza sativa (japonica culti	AT4G28940	14276926|nucleosidase-related	Os01g12940	protein Phosphorylase family
Ta.4670.1.A1_at			1.50557	cell.organisation	ankyrin repeat family protein similar to binding [Arabidopsis thaliana]			6e-62	ankyrin repeat protein E4_8-like [Oryza sativa (japonica cultivar-group)] dbj|BAD19887.1| ankyrin repeat protein E4_8-like [Oryza sativa (ja	AT3G04710	ankyrin repeat family protein	Os09g03750	protein ankyrin-like protein-like protein
TaAffx.55225.1.S1_at			1.50477	stress.biotic	leucine-rich repeat family protein similar to disease resistance family protein [Arabidopsis thaliana] (TAIR:AT5G27060.1)			1e-26	cf2-like protein [Zea mays]	AT1G45616	leucine-rich repeat family protein	Os01g04070	protein Leucine Rich Repeat, putative
Ta.488.1.S1_at			1.50457	redox.ascorbate and glutathione	APX4 (ASCORBATE PEROXIDASE 4); peroxidase Encodes a microsomal ascorbate peroxidase APX4. Ascorbate peroxidases are enzymes that scavenge hydrogen peroxide in plant cells. Eight types of APX have been described for Arabidopsis: three cytosolic (APX1, APX2, APX6), two chloroplastic types (stromal sAPX, thylakoid tAPX), and three microsomal (APX3, APX4, APX5) isoforms. Identical to Putative L-ascor…	CHLOROPLAST	STRESS RESPONSE	1e-90	OSJNBa0041A02.10 [Oryza sativa (japonica cultivar-group)] emb|CAE01822.2| OSJNBa0041A02.10 [Oryza sativa (japonica cultivar-group)]	AT4G09010	L-ascorbate peroxidase, chloroplast, putative	Os04g51300	protein Peroxidase, putative
Ta.19608.2.S1_at			1.50278	misc.UDP glucosyl and glucoronyl transferases	UDP-glucoronosyl/UDP-glucosyl transferase family protein similar to UDP-glucoronosyl/UDP-glucosyl transferase family protein [Arabidopsis thaliana]			2e-40	UDP-glucosyltransferase BX8 [Zea mays]	AT5G05900	UDP-glucoronosyl/UDP- glucosyl transferase family protein	Os11g25730	protein UDP-glucosyltransferase BX8
Ta.25587.1.S1_at			1.49797	misc.cytochrome P450	CYP76C2 (cytochrome P450, family 76, subfamily C, polypeptide 2); oxygen binding member of CYP76C Identical to Cytochrome P450 76C2 (EC 1.14.-.-) (CYP76C2) [Arabidopsis Thaliana]; (InterPro:IPR001128)		TRANSPORTED COMPOUNDS/ELECTRON TRANSPORT	1e-70	putative cytochrome P450 [Oryza sativa (japonica cultivar-group)] gb|AAP52295.1| putative cytochrome P450 [Oryza sativa (japonica cultivar-g	AT2G45570	cytochrome P450 76C2, putative (CYP76C2) (YLS6)	Os03g14400	protein Cytochrome P450
TaAffx.128618.1.S1_at			1.49766	tetrapyrrole synthesis.regulation flu	FLU (FLUORESCENT IN BLUE LIGHT); binding Encodes a novel coiled-coil, TPR domain containing protein that is localized to the chloroplast membrane and is involved in chlorophyll biosynthesis. Mutants accumulate protochlorophyllide, an intermediate in the chlorophyll biosynthesis pathway, in dark and release singlet oxygen in plastids in a controlled and non-invasive manner upon a dark/light shift.	CHLOROPLAST	CHLOROPLAST	2e-74	P0520B06.12 [Oryza sativa (japonica cultivar-group)] dbj|BAB92188.1| tetratricopeptide repeat(TPR)-containing protein-like [Oryza sativa (ja	AT3G14110	tetratricopeptide repeat (TPR)-containing protein	Os01g32730	protein TPR Domain, putative
Ta.7926.1.A1_at			1.49569	unknown
TaAffx.97767.1.A1_at			1.48474	unknown				1e-06	unknown protein [Oryza sativa (japonica cultivar-group)] dbj|BAB78620.1| unknown protein [Oryza sativa (japonica cultivar-group)]			Os01g01840	protein Helix-loop-helix DNA-binding domain, putative
TaAffx.64705.1.S1_s_at			1.48383	unknown				2e-10	P0518C01.5 [Oryza sativa (japonica cultivar-group)] dbj|BAB63668.1| unknown protein [Oryza sativa (japonica cultivar-group)]			Os01g73940	protein expressed protein
TaAffx.128757.1.S1_at			1.48083	PS.lightreaction.photosystem II.LHC-II		CHLOROPLAST		1e-96	photosystem II protein D1 precursor - rye chloroplast			Os10g21200	protein photosystem q(b) protein
Ta.488.3.S1_at			1.47682	redox.ascorbate and glutathione	APX4 (ASCORBATE PEROXIDASE 4); peroxidase Encodes a microsomal ascorbate peroxidase APX4. Ascorbate peroxidases are enzymes that scavenge hydrogen peroxide in plant cells. Eight types of APX have been described for Arabidopsis: three cytosolic (APX1, APX2, APX6), two chloroplastic types (stromal sAPX, thylakoid tAPX), and three microsomal (APX3, APX4, APX5) isoforms. Identical to Putative L-ascor…	CHLOROPLAST	STRESS RESPONSE	1e-90	OSJNBa0041A02.10 [Oryza sativa (japonica cultivar-group)] emb|CAE01822.2| OSJNBa0041A02.10 [Oryza sativa (japonica cultivar-group)]	AT4G09010	L-ascorbate peroxidase, chloroplast, putative	Os04g51300	protein Peroxidase, putative
TaAffx.30849.1.S1_at			1.47567	cell wall				1e-05	putative lycine-rich cell wall structural protein 1.0 precursor [Oryza sativa (japonica cultivar-group)] ref|XP_506778.1| PREDICTED P0477B05			Os02g20040	protein transposon protein, putative, CACTA, En/Spm sub-class
Ta.9430.1.S1_at			1.47229	lipid metabolism.lipid degradation.lipases.triacylglycerol lipase	lipase class 3 family protein similar to lipase class 3 family protein [Arabidopsis thaliana]		CHLOROPLAST	1e-44	lipase, putative [Arabidopsis thaliana] gb|AAF63138.1| Similar to lipases [Arabidopsis thaliana] pir||H86202 hypothetical protein [imported]	AT1G06800	lipase class 3 family protein	Os05g32380	protein Similar to At1g06800/F4H5_10
Ta.4885.2.S1_a_at			1.47179	not assigned.unknown	similar to threonine endopeptidase [Arabidopsis thaliana]			3e-17	unknown protein [Oryza sativa (japonica cultivar-group)] dbj|BAD16129.1| unknown protein [Oryza sativa (japonica cultivar-group)] dbj|BAD159	AT4G01150	expressed protein	Os02g49870	protein hypothetical protein
TaAffx.80911.1.S1_at			1.46807	not assigned.unknown				3e-39	unknown protein [Oryza sativa (japonica cultivar-group)] gb|AAT39184.1| unknown protein [Oryza sativa (japonica cultivar-group)] gb|AAT39177	AT5G02580	expressed protein	Os05g38680	protein uncharacterized plant-specific domain TIGR01589, putative
Ta.25666.1.A1_at			1.46683	transport.peptides and oligopeptides	proton-dependent oligopeptide transport (POT) family protein similar to proton-dependent oligopeptide transport (POT) family protein [Arabidopsis thaliana]	CHLOROPLAST	TRANSPORTED COMPOUNDS	2e-57	putative nitrite transporter [Oryza sativa (japonica cultivar-group)] dbj|BAD54367.1| putative nitrite transporter [Oryza sativa (japonica	AT1G68570	proton-dependent oligopeptide transport (POT) family protein	Os06g15370	protein nitrite transport protein, chloroplast - cucumber
TaAffx.67941.1.S1_at			1.46576	transport.peptides and oligopeptides	proton-dependent oligopeptide transport (POT) family protein similar to proton-dependent oligopeptide transport (POT) family protein [Arabidopsis thaliana]	CHLOROPLAST	TRANSPORTED COMPOUNDS	7e-80	putative nitrite transporter [Oryza sativa (japonica cultivar-group)] dbj|BAD54367.1| putative nitrite transporter [Oryza sativa (japonica	AT1G68570	proton-dependent oligopeptide transport (POT) family protein	Os06g15370	protein nitrite transport protein, chloroplast - cucumber
Ta.29578.2.S1_at			1.46183	redox.heme	AHB1 (ARABIDOPSIS HEMOGLOBIN 1) Encodes a class 1 nonsymbiotic hemoglobin induced by low oxygen levels with very high oxygen affinity. It is not likely to be a hemoglobin transporter because of its extremely high affinity for oxygen. Identical to Non-symbiotic hemoglobin 1 (Hb1) (ARAth GLB1) (AHB1) [Arabidopsis Thaliana]		STRESS RESPONSE	4e-29	'unknown protein, contains hemoglobin domain PF00042' [Oryza sativa (japonica cultivar-group)] gb|AAT01321.1| 'unknown protein, contains hem	AT2G16060	non-symbiotic hemoglobin 1 (HB1) (GLB1)	Os05g44140	protein hemoglobin
Ta.3322.3.S1_a_at			1.46005	stress.abiotic.drought/salt	dehydration-responsive family protein similar to dehydration-responsive family protein [Arabidopsis thaliana] (TAIR:AT4G18030.1); similar to dehydration-responsive family protein [Arabidopsis thaliana] (TAIR:AT4G10440.			1e-131	Ankyrin protein kinase-like [Poa pratensis]	AT1G26850	dehydration-responsive family protein	Os09g24900	protein At1g26850/T2P11_4
Ta.21419.2.S1_at			1.45991	misc.protease inhibitor/seed storage/lipid transfer protein (LTP) family protein	CWLP (CELL WALL-PLASMA MEMBRANE LINKER PROTEIN); lipid binding cell wall-plasma membrane linker protein homolog (CWLP) similar to unknown protein [Arabidopsis thaliana]		TRANSPORTED COMPOUNDS	1e-38	OSJNBa0070C17.11 [Oryza sativa (japonica cultivar-group)] ref|XP_473863.1| OSJNBa0070C17.11 [Oryza sativa (japonica cultivar-group)]	AT3G22120	protease inhibitor/seed storage/lipid transfer protein (LTP) family protein	Os04g52260	protein proline rich protein - apple tree (fragment)
Ta.25666.1.A1_x_at			1.45801	transport.peptides and oligopeptides	proton-dependent oligopeptide transport (POT) family protein similar to proton-dependent oligopeptide transport (POT) family protein [Arabidopsis thaliana]	CHLOROPLAST	TRANSPORTED COMPOUNDS	2e-57	putative nitrite transporter [Oryza sativa (japonica cultivar-group)] dbj|BAD54367.1| putative nitrite transporter [Oryza sativa (japonica	AT1G68570	proton-dependent oligopeptide transport (POT) family protein	Os06g15370	protein nitrite transport protein, chloroplast - cucumber
Ta.1006.1.S1_at			1.45538	transport.phosphate	PHO1 (PHOSPHATE 1) mutant is deficient in the transfer of phosphate from root epidermal and cortical cells to the xylem. encodes protein with the mainly hydrophilic N-terminal and the C-terminal containing 6 potential membrane-spanning domains. Identical to Putative phosphate transporter 1 (PHO1) [Arabidopsis Thaliana] (GB:Q8S403;GB:Q9LW54); similar to EXS family protein / ERD1/XPR1/SYG1 family p…		TRANSPORTED COMPOUNDS	4e-23	putative phosphate transporter [Oryza sativa (japonica cultivar-group)] dbj|BAD19259.1| putative phosphate transporter [Oryza sativa (japoni	AT3G23430	phosphate transporter, putative (PHO1)	Os02g56510	protein EXS family, putative
Ta.28839.1.S1_at			1.44466	unknown
TaAffx.26222.1.S1_at			1.43836	unknown
Ta.11195.1.S1_x_at			1.43754	RNA.regulation of transcription.G2-like transcription factor family, GARP	myb family transcription factor similar to myb family transcription factor [Arabidopsis thaliana]			6e-41	putative Myb-like DNA-binding protein [Oryza sativa (japonica cultivar-group)] ref|XP_469887.1| putative Myb-like DNA-binding protein [Oryza	AT1G25550	myb family transcription factor	Os12g39640	protein myb-like DNA-binding domain, SHAQKYF class, putative
TaAffx.77943.1.S1_x_at			1.4372	unknown								Os02g39030	protein hypothetical protein
Ta.2460.2.A1_at			1.43448	protein.degradation.ubiquitin.E3.RING	zinc finger (C3HC4-type RING finger) family protein similar to zinc finger (C3HC4-type RING finger) family protein [Arabidopsis thaliana] (TAIR:AT5G22920.1); similar to Zinc finger, RING-type; Zinc finger, CHY-type [Medicago truncatula]			1e-42	putative PGPD14 protein (pollen germination related protein) [Oryza sativa (japonica cultivar-group)] gb|AAP54090.1| putative PGPD14 protein	AT5G25560	zinc finger (C3HC4-type RING finger) family protein	Os10g31850	protein CHY zinc finger, putative
Ta.28394.3.S1_x_at			1.42036	hormone metabolism.auxin.induced-regulated-responsive-activated	dormancy/auxin associated family protein similar to dormancy/auxin associated family protein [Arabidopsis thaliana] (TAIR:AT2G33830.2)		CHLOROPLAST	7e-32	dormancy-associated protein [Pisum sativum] pir||T06255 dormancy-associated protein - garden pea	AT5G44300	dormancy/auxin associated family protein	Os11g44810	protein probable dormancy-associated protein [imported] - Arabidopsis thaliana
TaAffx.59596.1.S1_at			1.41879	unknown
TaAffx.92973.1.A1_at			1.41618	protein.degradation.ubiquitin.	UBC8 (UBIQUITIN CONJUGATING ENZYME 8); ubiquitin-protein ligase One of the polypeptides that constitute the ubiquitin-conjugating enzyme E2 Identical to Ubiquitin-conjugating enzyme E2-17 kDa 8 (EC 6.3.2.19) (Ubiquitin- protein ligase 8) (Ubiquitin carrier protein 8) (UBCAT4A) (UBC8) [Arabidopsis Thaliana]			3e-16	putative ubiquitin conjugating enzyme 11 [Oryza sativa (japonica cultivar-group)] dbj|BAD13002.1| putative ubiquitin conjugating enzyme 11 [	AT5G41700	ubiquitin-conjugating enzyme 8 (UBC8)	Os02g48910	protein Ubiquitin-conjugating enzyme, putative
TaAffx.105136.1.S1_at			1.41472	RNA.transcription	NRPB1 (RNA POLYMERASE II LARGE SUBUNIT); DNA binding / DNA-directed RNA polymerase Encodes a large subunit of RNA polymerase II (aka RNA polymerase B). Identical to DNA-directed RNA polymerase II largest subunit (EC 2.7.7.6) (RPB205) [Arabidopsis Thaliana]	CHLOROPLAST		1e-33	DNA-directed RNA polymerase beta chain (PEP) (Plastid-encoded RNA polymerase beta subunit) (RNA polymerase beta subunit)	AT4G35800	DNA-directed RNA polymerase II largest subunit (RPB205) (RPII) (RPB1)	Os08g05940	protein transposon protein, putative, unclassified
Ta.5145.4.S1_at			1.41332	metal handling.binding, chelation and storage	nicotianamine synthase, putative Identical to Nicotianamine synthase 3 (EC 2.5.1.43) (S-adenosyl-L-methionine:S- adenosyl-L-methionine:S-adenosyl-methionine 3-amino-3- carboxypropyltransferase 3) (AtNAS3) (NAS3) [Arabidopsis Thaliana]		BIOSYNTHESIS OF VITAMINES, COFACTORS..	1e-70	Probable nicotianamine synthase 2 (S-adenosyl-L-methionine:S-adenosyl-L-methionine:S- adenosyl-methionine 3-amino-3-carboxypropyltransferase	AT1G09240	nicotianamine synthase, putative	Os03g19420	protein probable nicotianamine synthase 2 (ec 2.5.1.43) (s-adenosyl-l-methionine:s-adenosyl-l-me
Ta.23097.1.S1_s_at			1.40225	not assigned.unknown	similar to proline-rich family protein [Arabidopsis thaliana] (TAIR:AT2G41420.1); similar to adhesive/proline-rich protein homolog [Pinus taeda] (GB:AAF75822.1)		CHLOROPLAST	1e-28	unknown protein [Oryza sativa (japonica cultivar-group)]	AT4G33660	expressed protein	Os03g58770	protein hypothetical protein
Ta.5257.2.S1_s_at			1.40174	stress.abiotic.drought/salt	hydrophobic protein, putative / low temperature and salt responsive protein, putative similar to RCI2A (RARE-COLD-INDUCIBLE 2A) [Arabidopsis thaliana]		STRESS RESPONSE	6e-27	unknown protein [Oryza sativa (japonica cultivar-group)] sp|Q9LRI7|OSR8_ORYSA Hydrophobic protein OSR8 dbj|BAB03289.1| hydrophobic polypepti	AT2G38905	hydrophobic protein, putative / low temperature and salt responsive protein, putative	Os09g38560	protein hydrophobic protein osr8
TaAffx.86377.1.S1_at			1.39213	unknown
Ta.4936.1.S1_at			1.38829	protein.postranslational modification	CIPK20 (CBL-INTERACTING PROTEIN KINASE 20); kinase Encodes a CBL-interacting serine/threonine protein kinase comprised of an N-terminal kinase catalytic domain similar to SNF1/AMPK and a unique C-terminal regulatory domain. similar to CIPK10 (CBL-INTERACTING PROTEIN KINASE 10), kinase [Arabidopsis thaliana]			1e-111	protein kinase homolog - rice gb|AAB62693.1| protein kinase [Oryza sativa]	AT5G45820	CBL-interacting protein kinase 20 (CIPK20)	Os11g02240	protein protein kinase homolog - rice
Ta.9930.2.S1_at			1.38636	unknown								Os06g49680	protein expressed protein
Ta.4885.3.S1_x_at			1.38598	not assigned.unknown	similar to threonine endopeptidase [Arabidopsis thaliana]			3e-35	unknown protein [Oryza sativa (japonica cultivar-group)] dbj|BAD16129.1| unknown protein [Oryza sativa (japonica cultivar-group)] dbj|BAD159	AT4G01150	expressed protein	Os06g15400	protein expressed protein
Ta.10890.3.S1_a_at			1.38487	unknown				1e-114	unknown protein [Oryza sativa (japonica cultivar-group)] ref|NP_922129.1| unknown protein [Oryza sativa (japonica cultivar-group)] gb|AAM928	AT4G03420	expressed protein	Os10g35150	protein expressed protein
TaAffx.89353.2.S1_at			1.36923	cell wall.cell wall proteins.LRR	leucine-rich repeat family protein / extensin family protein similar to LRX2 (LEUCINE-RICH REPEAT/EXTENSIN 2), protein binding / structural constituent of cell wall [Arabidopsis thaliana]			2e-29	putative leucine-rich receptor-like protein kinase [Oryza sativa (japonica cultivar-group)] ref|XP_468996.1| putative leucine-rich receptor-	AT4G18670	leucine-rich repeat family protein / extensin family protein	Os03g43650	protein putative leucine-rich receptor-like protein kinase
Ta.19859.1.S1_at			1.35756	misc.oxidases - copper, flavone etc.	FMO1 (FLAVIN-DEPENDENT MONOOXYGENASE 1); monooxygenase FMO1 is required for full expression of TIR-NB-LRR?conditioned resistance to avirulent pathogens and for basal resistance to invasive virulent pathogens. Functions in an EDS1-regulated but SA-independent mechanism that promotes resistance and cell death at pathogen infection sites.		TRANSPORTED COMPOUNDS/ELECTRON TRANSPORT	4e-27	flavin containing monooxygenase 3 -like [Oryza sativa (japonica cultivar-group)]	AT1G19250	flavin-containing monooxygenase family protein / FMO family protein	Os09g37690	protein hypothetical protein
Ta.9409.1.S1_at			1.35739	RNA.regulation of transcription.General Transcription	KIWI; DNA binding / transcription coactivator putative transcriptional co-activator (KIWI) mRNA, complete Identical to RNA polymerase II transcriptional coactivator KIWI (KIWI) [Arabidopsis Thaliana]			4e-39	transcriptional coactivator p15 (PC4) family protein-like [Oryza sativa (japonica cultivar-group)] dbj|BAD33299.1| transcriptional coactivat	AT5G09250	transcriptional coactivator p15 (PC4) family protein	Os02g34840	protein Transcriptional Coactivator p15 (PC4)
Ta.16098.1.A1_at			1.35566	unknown
Ta.2460.1.S1_x_at			1.35041	protein.degradation.ubiquitin.E3.RING	zinc finger (C3HC4-type RING finger) family protein similar to zinc finger (C3HC4-type RING finger) family protein [Arabidopsis thaliana]			1e-118	putative PGPD14 protein (pollen germination related protein) [Oryza sativa (japonica cultivar-group)] ref|NP_921803.1| putative PGPD14 prote	AT5G22920	zinc finger (C3HC4-type RING finger) family protein	Os10g31850	protein CHY zinc finger, putative
TaAffx.128835.3.S1_x_at			1.33257	unknown
Ta.29587.2.S1_x_at			1.33112	PS.lightreaction.photosystem II.LHC-II	LHB1B1 (Photosystem II light harvesting complex gene 1.4); chlorophyll binding Photosystem II type I chlorophyll a/b-binding protein similar to CAB1 (CHLOROPHYLL A/B BINDING PROTEIN 1), chlorophyll binding [Arabidopsis thaliana]	CHLOROPLAST	ENERGY	1e-62	chlorophyll a/b binding protein [Oryza sativa (japonica cultivar-group)] dbj|BAB84417.1| putative chlorophyll a/b-binding protein 3C precurs	AT2G34420	LHB1B2 (Photosystem II light harvesting complex gene 1.5); chlorophyll binding]	Os01g52240	protein Chlorophyll A-B binding protein, putative
Ta.8252.1.A1_at			1.32673	unknown
TaAffx.15937.1.S1_x_at			1.31498	RNA.processing.splicing	splicing factor PWI domain-containing protein similar to peptidyl-prolyl cis-trans isomerase cyclophilin-type family protein [Arabidopsis thaliana]			5e-38	unknown protein [Oryza sativa (japonica cultivar-group)]	AT2G29210	splicing factor PWI domain-containing protein	Os05g27780	protein expressed protein
Ta.16731.1.S1_x_at			1.31089	not assigned.no ontology.proline rich family	proline-rich extensin-like family protein similar to proline-rich extensin, putative [Arabidopsis thaliana]			0.0005	hypothetical protein [Oryza sativa (japonica cultivar-group)] ref|XP_463155.1| hypothetical protein [Oryza sativa (japonica cultivar-group)]	AT5G19810	proline-rich extensin-like family protein	Os03g41400	protein transposon protein, putative, CACTA, En/Spm sub-class
TaAffx.129057.1.S1_at			1.30796		AP2 domain-containing transcription factor
Ta.4885.1.S1_x_at			1.30786	not assigned.unknown	similar to threonine endopeptidase [Arabidopsis thaliana]			3e-61	unknown protein [Oryza sativa (japonica cultivar-group)] dbj|BAD16129.1| unknown protein [Oryza sativa (japonica cultivar-group)] dbj|BAD159	AT4G01150	expressed protein	Os02g49870	protein hypothetical protein
TaAffx.56956.1.S1_at			1.30625	not assigned.unknown	similar to PRLI-interacting factor-related [Arabidopsis thaliana]			6e-59	expressed protein [Oryza sativa (japonica cultivar-group)] ref|XP_469583.1| expressed protein [Oryza sativa (japonica cultivar-group)] gb|AA	AT3G50780	expressed protein	Os03g51380	protein hypothetical protein
Ta.12409.1.A1_at			1.30529	unknown				2e-31	unknown protein [Oryza sativa (japonica cultivar-group)] dbj|BAD53890.1| unknown protein [Oryza sativa (japonica cultivar-group)]			Os06g47930	protein expressed protein
Ta.12530.3.S1_x_at			1.29857	not assigned.unknown	MEE14 (maternal effect embryo arrest 14) similar to unknown protein [Oryza sativa (japonica cultivar-group)] (GB:AAP50944.1)		CHLOROPLAST	1e-24	unknown protein [Oryza sativa (japonica cultivar-group)] ref|XP_469895.1| unknown protein [Oryza sativa (japonica cultivar-group)]	AT2G15890	expressed protein	Os03g55670	protein hypothetical protein
TaAffx.32199.1.S1_at			1.29512	glycolysis.PGM	phosphoglucomutase, putative / glucose phosphomutase, putative similar to phosphoglucosamine mutase family protein [Arabidopsis thaliana]		CHLOROPLAST	8e-41	putative phosphomannomutase [Oryza sativa (japonica cultivar-group)]	AT1G70820	phosphoglucomutase, putative / glucose phosphomutase, putative
Ta.13322.1.S1_at			1.29281	signalling.receptor kinases.misc	kinase-related similar to 33 kDa secretory protein-related [Arabidopsis thaliana]			7e-40	33 kDa secretory protein-like [Oryza sativa (japonica cultivar-group)] dbj|BAD15888.1| 33 kDa secretory protein-like [Oryza sativa (japonica	AT1G70690	26657044|kinase-related	Os02g50200	protein hypothetical protein
Ta.10890.1.S1_at			1.28689	unknown				1e-114	unknown protein [Oryza sativa (japonica cultivar-group)] ref|NP_922129.1| unknown protein [Oryza sativa (japonica cultivar-group)] gb|AAM928	AT4G03420	expressed protein	Os10g35150	protein expressed protein
TaAffx.84773.1.S1_at			1.27787	unknown
TaAffx.83403.1.S1_at			1.27636	unknown
Ta.3765.1.S1_x_at			1.27047	RNA.transcription	ATRLI2 (Arabidopsis thaliana RNase L inhibitor protein 2) member of RLI subfamily similar to ATRLI1 (Arabidopsis thaliana RNase L inhibitor protein 1) [Arabidopsis thaliana]		TRANSPORTED COMPOUNDS/ELECTRON TRANSPORT	2e-97	RNase L inhibitor-like protein [Oryza sativa (japonica cultivar-group)]	AT4G19210	RNase L inhibitor protein, putative	Os11g34350	protein ABC transporter, putative
Ta.15137.1.S1_at			1.26905		Long-chain fatty acid transport protein							Os10g32930	protein hypothetical protein
Ta.28068.1.S1_at			1.26895	amino acid metabolism.degradation.aspartate family.threonine			CHLOROPLAST	1e-164	putative glyoxalase I [Triticum aestivum]	AT1G67280	lactoylglutathione lyase, putative / glyoxalase I, putative	Os02g17920	protein lactoylglutathione lyase, putative
Ta.19276.1.S1_a_at			1.26748	RNA.regulation of transcription.C2H2 zinc finger family	ZFP7 (ZINC FINGER PROTEIN 7); nucleic acid binding / transcription factor/ zinc ion binding Encodes a zinc finger protein containing only a single zinc finger. Identical to Zinc finger protein 7 (ZFP7) [Arabidopsis Thaliana]			6e-26	expressed protein [Oryza sativa (japonica cultivar-group)] ref|XP_463128.1| expressed protein [Oryza sativa (japonica cultivar-group)]	AT1G24625	zinc finger (C2H2 type) family protein (ZFP7)	Os12g39220	protein expressed protein
TaAffx.30133.1.S1_at			1.2608	unknown
Ta.24301.1.A1_s_at			1.25529	tetrapyrrole synthesis.regulation-flu	FLU (FLUORESCENT IN BLUE LIGHT); binding Encodes a novel coiled-coil, TPR domain containing protein that is localized to the chloroplast membrane and is involved in chlorophyll biosynthesis. Mutants accumulate protochlorophyllide, an intermediate in the chlorophyll biosynthesis pathway, in dark and release singlet oxygen in plastids in a controlled and non-invasive manner upon a dark/light shift.	CHLOROPLAST	CHLOROPLAST	2e-74	P0520B06.12 [Oryza sativa (japonica cultivar-group)] dbj|BAB92188.1| tetratricopeptide repeat(TPR)-containing protein-like [Oryza sativa (ja	AT3G14110	tetratricopeptide repeat (TPR)-containing protein	Os01g32730	protein TPR Domain, putative
Ta.6274.1.S1_at			1.2544	nucleotide metabolism.deoxynucleotide metabolism.ribonucleoside-diphosphate reductase	R1/RIBONUCLEOTIDE REDUCTASE, REDUCTASE PROTEIN R1; ribonucleoside-diphosphate reductase encodes large subunit of ribonucleotide reductase involved in the production of deoxyribonucleoside triphosphates (dNTPs) for DNA replication and repair Identical to Ribonucleoside-diphosphate reductase large subunit (EC 1.17.4.1)			1e-108	putative ribonucleotide reductase [Oryza sativa (japonica cultivar-group)] dbj|BAD67970.1| putative ribonucleotide reductase [Oryza sativa (	AT2G21790	ribonucleoside-diphosphate reductase small chain, putative / ribonucleotide reductase, putative	Os06g07210	protein Ribonucleotide reductase, barrel domain, putative
TaAffx.3767.3.S1_s_at			1.2455	not assigned.unknown	similar to rhodanese-like domain-containing protein [Arabidopsis thaliana]		CHLOROPLAST	1e-79	rhodanese-like domain-containing protein -like [Oryza sativa (japonica cultivar-group)] dbj|BAD16836.1| rhodanese-like domain-containing pro	AT4G24750	expressed protein	Os02g38240	protein rhodanese family protein, putative
Ta.3243.1.S1_x_at			1.24002	tetrapyrrole synthesis.Glutamyl-tRNA reductase	HEMA1; glutamyl-tRNA reductase Encodes a protein with glutamyl-tRNA reductase (GluTR) activity, catalyzing the NADPH-dependent reduction of Glu-tRNA(Glu) to glutamate 1-semialdehyde (GSA) with the release of free tRNA(Glu). It is involved in the early steps of chlorophyll biosynthesis. Identical to Glutamyl-tRNA reductase 1, chloroplast precursor (EC 1.2.1.70) (GluTR) (HEMA1) [Arabidopsis Thalian…	CHLOROPLAST	CHLOROPLAST	0	glutamyl-tRNA reductase [Hordeum vulgare subsp. vulgare] dbj|BAA25167.1| glutamyl-tRNA reductase [Hordeum vulgare subsp. vulgare] sp|Q42843|	AT1G58290	glutamyl-tRNA reductase 1 / GluTR (HEMA1)	Os10g35840	protein putative glutamyl-tRNA reductase
Ta.6237.1.A1_at			1.23831	signalling.G-proteins	EMB1579 (EMBRYO DEFECTIVE 1579); binding similar to unknown protein [Arabidopsis thaliana]			0.0006	hypothetical protein [Dictyostelium discoideum]	AT2G03150	ATP/GTP-binding protein family	Os02g33670	protein expressed protein
TaAffx.110724.1.S1_at			1.23761		Likely mitochondrial ribosomal protein MRPL17p	MITOCHONDRION		7e-08	OSJNBa0086B14.7 [Oryza sativa (japonica cultivar-group)] ref|XP_472665.1| OSJNBa0086B14.7 [Oryza sativa (japonica cultivar-group)]			Os04g37760	protein Expressed protein
Ta.8889.2.A1_a_at			1.23451	misc.protease inhibitor/seed storage/lipid transfer protein (LTP) family protein	protease inhibitor/seed storage/lipid transfer protein (LTP) family protein similar to protease inhibitor/seed storage/lipid transfer protein (LTP) family protein [Arabidopsis thaliana]		TRANSPORTED COMPOUNDS	1e-47	unknown protein [Oryza sativa (japonica cultivar-group)]	AT5G05960	protease inhibitor/seed storage/lipid transfer protein (LTP) family protein	Os01g62980	protein Protease inhibitor/seed storage/LTP family, putative
Ta.667.2.S1_a_at			1.2335	not assigned.no ontology	integral membrane HPP family protein similar to integral membrane HPP family protein [Arabidopsis thaliana]		CHLOROPLAST	7e-64	hypothetical protein [Oryza sativa] gb|AAK14421.1| hypothetical protein [Oryza sativa]	AT5G62720	integral membrane HPP family protein	Os03g48030	protein expressed protein
Ta.10307.2.S1_at			1.23141	not assigned.no ontology	glycosyl hydrolase family protein 51 similar to ASD1 (ALPHA-L-ARABINOFURANOSIDASE), hydrolase, acting on glycosyl bonds [Arabidopsis thaliana]			6e-70	arabinoxylan arabinofuranohydrolase isoenzyme AXAH-I [Hordeum vulgare]	AT5G26120	glycosyl hydrolase family protein 51	Os11g03780	protein arabinoxylan arabinofuranohydrolase isoenzyme AXAH-II
Ta.27062.1.S1_at			1.22774	hormone metabolism.cytokinin.synthesis-degradation	ATIPT5 (Arabidopsis thaliana isopentenyltransferase 5); transferase, transferring alkyl or aryl (other than methyl) groups Encodes cytokinin synthase. similar to ATIPT7 (Arabidopsis thaliana isopentenyltransferase 7), transferase, transferring alkyl or aryl (other than methyl) groups [Arabidopsis thaliana] (TAIR:AT3G23630.1)			1e-127	putative adenylate isopentenyltransferase [Oryza sativa (japonica cultivar-group)]	AT5G19040	adenylate isopentenyltransferase 5 / cytokinin synthase (IPT5)	Os03g59570	protein putative adenylate isopentenyltransferase
Ta.12042.1.S1_at			1.22646			CHLOROPLAST		2e-24	small heat shock protein [Lycopersicon esculentum] gb|AAM96944.1| small heat shock protein [Lycopersicon esculentum]	AT4G27670	25.3 kDa small heat shock protein, chloroplast precursor (HSP25.3-P)	Os05g23140	protein retrotransposon protein, putative, unclassified
Ta.14169.1.A1_at			1.22099	misc.nitrilases, *nitrile lyases, berberine bridge enzymes, reticuline oxidases, troponine reductases	amidase family protein similar to amidase family protein [Arabidopsis thaliana]		NITROGEN METABOLISM	5e-19	OSJNBb0006L01.6 [Oryza sativa (japonica cultivar-group)] emb|CAE04394.2| OSJNBb0006L01.6 [Oryza sativa (japonica cultivar-group)]	AT4G34880	amidase family protein	Os04g10410	protein Amidase
TaAffx.87200.1.S1_at		3.33698	1.21555	mitochondrial electron transport / ATP synthesis.NADH-DH.localisation not clear		MITOCHONDRION	TRANSPORTED COMPOUNDS/ELECTRON TRANSPORT	2e-43	NADH2 dehydrogenase (ubiquinone) (EC 1.6.5.3) chain 6 - wheat mitochondrion	AT2G07718	cytochrome b, putative
TaAffx.19033.1.S1_at			1.21448	development.unspecified	male sterility MS5 family protein similar to male sterility MS5 family protein [Arabidopsis thaliana]			5e-85	unknown protein [Oryza sativa (japonica cultivar-group)]	AT5G48850	male sterility MS5 family protein	Os05g43040	protein TPR Domain, putative
Ta.10873.1.A1_at			1.21276	protein.degradation.aspartate protease					aspartil protease
TaAffx.8202.1.S1_at			1.21188	unknown
Ta.1156.1.S1_x_at			1.21161	unknown			NITROGEN METABOLISM	2e-53	unknown protein [Oryza sativa (japonica cultivar-group)]	AT5G56330	carbonic anhydrase family protein	Os05g38040	protein expressed protein
Ta.20830.1.A1_at			1.20921	PS.calvin cyle.rubisco small subunit	Ribulose bisphosphate carboxylase small chains, chloroplast precursor (EC 4.1.1.39) (RuBisCO small subunits)	CHLOROPLAST
Ta.18739.1.A1_at			1.20901	unknown
Ta.20385.1.S1_at			1.20652	unknown				4e-10	unknown protein [Oryza sativa (japonica cultivar-group)] gb|AAT58776.1| unknown protein [Oryza sativa (japonica cultivar-group)]			Os05g38940	protein hypothetical protein
Ta.7928.2.S1_a_at			1.20422	not assigned.no ontology	thylakoid lumenal 15 kDa protein, chloroplast Identical to Thylakoid lumenal 15 kDa protein, chloroplast precursor (p15) [Arabidopsis Thaliana]	CHLOROPLAST		6e-69	unknown protein [Oryza sativa (japonica cultivar-group)] dbj|BAB40127.1| unknown protein [Oryza sativa (japonica cultivar-group)]	AT2G44920	thylakoid lumenal 15 kDa protein, chloroplast	Os01g05080	protein hypothetical protein
Ta.28645.1.S1_at			1.20071	mitochondrial electron transport / ATP synthesis.cytochrome c oxidase		MITOCHONDRION		2e-49	cytochrome-c oxidase subunit I [Triticum aestivum x Triticum timopheevi] emb|CAA68474.1| unnamed protein product [Triticum aestivum]
Ta.24195.3.S1_at			1.1919	stress.biotic	Vrga1-desease resistance gene homologues			0.0005	OSJNBa0083D01.14 [Oryza sativa (japonica cultivar-group)] ref|XP_472213.1| OSJNBa0083D01.14 [Oryza sativa (japonica cultivar-group)]			Os04g30930	protein NB-ARC domain, putative
Ta.10715.1.S1_at			1.18767	OPP. non reductive PP. Ribose 5 phosphate isomerasi PS Calvin cycle Rip 5 P isomerase			CHLOROPLAST/ENERGY/AUTROPHIC CO2 FIXATION	1e-65	hypothetical protein [Oryza sativa (japonica cultivar-group)] gb|AAK09222.1| hypothetical protein [Oryza sativa (japonica cultivar-group)]	AT5G44520	ribose 5-phosphate isomerase-related	Os07g08030	protein ribose 5-phosphate isomerase A
Ta.17683.1.S1_at			1.18752	stress.abiotic.heat	DNAJ heat shock N-terminal domain-containing protein (J11) Identical to Chaperone protein dnaJ 11, chloroplast precursor	CHLOROPLAST	CHLOROPLAST	4e-24	dnaJ protein homolog-like [Oryza sativa (japonica cultivar-group)] dbj|BAD09951.1| dnaJ protein homolog-like [Oryza sativa (japonica cultiva	AT4G36040	DNAJ heat shock N-terminal domain-containing protein (J11)	Os06g50230	protein DnaJ domain, putative
Ta.26177.2.S1_a_at			1.18078	transport.amino acids	amino acid transporter family protein similar to amino acid transporter family protein [Arabidopsis thaliana]		TRANSPORTED COMPOUNDS	8e-92	amino acid transporter-like [Oryza sativa (japonica cultivar-group)] dbj|BAD19866.1| amino acid transporter-like [Oryza sativa (japonica	AT2G41190	amino acid transporter family protein	Os02g54730	protein Transmembrane amino acid transporter protein, putative
TaAffx.31514.1.S1_at			1.18078	unknown
Ta.24154.1.S1_s_at			1.17654	stress.abiotic.heat	mtHSC70-2 (HEAT SHOCK PROTEIN 70); ATP binding / unfolded protein binding heat shock protein 70 (Hsc70-5); nuclear similar to MTHSC70-1 (mitochondrial heat shock protein 70-1), ATP binding / unfolded protein binding [Arabidopsis thaliana]	MITOCHONDRION	STRESS RESPONSE	1e-98	70 kDa heat shock protein [Phaseolus vulgaris] pir||S25005 dnaK-type molecular chaperone precursor, mitochondrial - kidney bean	AT5G09590	heat shock protein 70 / HSP70 (HSC70-5)	Os02g53420	protein chaperone protein DnaK
Ta.8925.1.A1_at			1.17579	unknown
Ta.8602.1.S1_x_at			1.17246	transport.amino acids	AAP4 (amino acid permease 4); amino acid permease Amino acid transporter whose expression is downregulated by dehydration. similar to AAP3 (amino acid permease 3), amino acid permease [Arabidopsis thaliana]		TRANSPORTED COMPOUNDS/STRESS RESPONSE	8e-86	putative amino acid transporter [Oryza sativa (japonica cultivar-group)]	AT5G63850	amino acid transporter 4, putative (AAP4)	Os12g08130	protein Transmembrane amino acid transporter protein
Ta.2870.1.S1_at			1.17222	N-metabolism. ammonia metabolism. glutamine synthase			NITROGEN METABOLISM	1e-123	glutamine synthetase isoform GSr2 [Triticum aestivum]	AT5G16570	glutamine synthetase, putative	Os03g12290	protein Glutamine synthetase, catalytic domain, putative
Ta.10813.1.S1_x_at			1.16766	RNA.regulation of transcription.DNA methyltransferases	DRM1 (DOMAINS REARRANGED METHYLASE 1) Encodes methyltransferase involved in the de novo DNA methylation and maintenance of asymmetric methylation of DNA sequences. similar to DRM2 (DOMAINS REARRANGED METHYLTRANSFERASE 2) [Arabidopsis thaliana] (		DNA METHYLATION	1e-80	Putative DNA cytosine methyltransferase Zmet3 [Oryza sativa (japonica cultivar-group)] gb|AAN61474.1| Putative DNA cytosine methyltransferas	AT5G15380	cytosine methyltransferase, putative	Os03g02010	protein DNA cytosine methyltransferase Zmet3, putative
Ta.2076.1.S1_at			1.16694	protein.synthesis.ribosomal protein.prokaryotic.chloroplast.50S subunit.L13	Identical to 50S ribosomal protein L13, chloroplast precursor (RPL13) [Arabidopsis Thaliana] (GB:Q9SYL9); similar to ribosomal protein L13 family protein [Arabidopsis thaliana]	CHLOROPLAST		6e-95	putative ribosomal protein L13 [Oryza sativa (japonica cultivar-group)] dbj|BAB56046.1| putative ribosomal protein L13 precursor [Oryza sati	AT1G78630	ribosomal protein L13 family protein	Os01g54540	protein Ribosomal protein L13, putative
TaAffx.7515.1.S1_at			1.16425	PS.calvin cyle.rubisco small subunit	ribulose bisphosphate carboxylase small chain 2B / RuBisCO small subunit 2B (RBCS-2B) (ATS2B)	CHLOROPLAST	CHLOROPLAST/AUTROPHIC CO2 FIXATION	1e-19	rbcS gene [Aegilops tauschii] sp|Q38793|RBS_AEGTA Ribulose bisphosphate carboxylase small chain, chloroplast precursor (RuBisCO small subuni	AT5G38420	ribulose bisphosphate carboxylase small chain 2B / RuBisCO small subunit 2B (RBCS-2B) (ATS2Bribulose bisphosphate carboxylase small chain 2B / RuBisCO small subunit 2B (RBCS-2B)	Os12g19410	protein Ribulose bisphosphate carboxylase, small subunit, putative
Ta.3101.1.S1_at			1.16112	not assigned.unknown	similar to Os04g0347800 [Oryza sativa (japonica cultivar-group)]		CHLOROPLAST	1e-94	OSJNBa0020I02.9 [Oryza sativa (japonica cultivar-group)] ref|XP_472009.1| OSJNBa0020I02.9 [Oryza sativa (japonica cultivar-group)]	AT4G14180	expressed protein	Os04g28020	protein expressed protein
Ta.20385.1.S1_x_at			1.15671	unknown				4e-10	unknown protein [Oryza sativa (japonica cultivar-group)] gb|AAT58776.1| unknown protein [Oryza sativa (japonica cultivar-group)]			Os05g38940	protein hypothetical protein
Ta.9077.2.A1_x_at			1.15616	secondary metabolism.phenylpropanoids	aminotransferase class I and II family protein similar to AAT/ATAAT/MEE17 (maternal effect embryo arrest 17), aspartate transaminase [Arabidopsis thaliana]		METABOLISM OF ASPARTATE FAMILY/NITROGEN METABOLISM	3e-28	putative cysteine conjugate beta-lyase [Oryza sativa (japonica cultivar-group)]	AT1G77670	aminotransferase class I and II family protein	Os09g28050	protein aminotransferase, putative
TaAffx.26346.1.S1_at			1.14997	unknown				3e-07	hypothetical protein [Oryza sativa (japonica cultivar-group)] gb|AAP54197.1| hypothetical protein [Oryza sativa (japonica cultivar-group)] g			Os10g32930	protein hypothetical protein
Ta.22984.1.S1_x_at			1.14699	PS.lightreaction.photosystem II.LHC-II	LHB1B1 (Photosystem II light harvesting complex gene 1.4); chlorophyll binding Photosystem II type I chlorophyll a/b-binding protein similar to CAB1 (CHLOROPHYLL A/B BINDING PROTEIN 1), chlorophyll binding [Arabidopsis thaliana]	CHLOROPLAST		1e-109	chlorophyll a/b-binding protein WCAB precursor [Triticum aestivum]	AT2G34430	LHB1B1 (Photosystem II light harvesting complex gene 1.4); chlorophyll binding	Os01g52240	protein Chlorophyll A-B binding protein, putative
Ta.14577.1.S1_at			1.14698	C1- metabolism	10-formyltetrahydrofolate synthetase		BIOSYNTHESIS OF VITAMINES, COFACTORS..	1e-140	putative formate--tetrahydrofolate ligase [Oryza sativa (japonica cultivar-group)]	AT1G50480	formate--tetrahydrofolate ligase / 10-formyltetrahydrofolate synthetase (THFS)	Os09g27420	protein formate--tetrahydrofolate ligase
Ta.3243.1.S1_at			1.14655	tetrapyrrole synthesis.Glutamyl-tRNA reductase	HEMA1; glutamyl-tRNA reductase Encodes a protein with glutamyl-tRNA reductase (GluTR) activity, catalyzing the NADPH-dependent reduction of Glu-tRNA(Glu) to glutamate 1-semialdehyde (GSA) with the release of free tRNA(Glu). It is involved in the early steps of chlorophyll biosynthesis. Identical to Glutamyl-tRNA reductase 1, chloroplast precursor (EC 1.2.1.70) (GluTR) (HEMA1) [Arabidopsis Thalian…	CHLOROPLAST	CHLOROPLAST	0	glutamyl-tRNA reductase [Hordeum vulgare subsp. vulgare] dbj|BAA25167.1| glutamyl-tRNA reductase [Hordeum vulgare subsp. vulgare] sp|Q42843|	AT1G58290	glutamyl-tRNA reductase 1 / GluTR (HEMA1)	Os10g35840	protein putative glutamyl-tRNA reductase
Ta.92.1.S1_s_at			1.14647	major CHO metabolism.degradation.sucrose.Susy	SUS4; UDP-glycosyltransferase/ sucrose synthase/ transferase, transferring glycosyl groups Encodes a protein with sucrose synthase activity (SUS4).			0	sucrose synthase type I [Triticum aestivum]	AT3G43190	sucrose synthase, putative / sucrose-UDP glucosyltransferase, putative	Os06g09450	protein sucrose synthase (EC 2.4.1.13) 1 - rice
TaAffx.24437.1.A1_at			1.14424	RNA.regulation of transcription.DNA methyltransferases	DRM2 (DOMAINS REARRANGED METHYLTRANSFERASE 2) A putative DNA methyltransferase with rearranged catalytic domains; similar to mammalian DNMT3 methyltransferases; contains UBA domains. The 3'-end proximal part of the gene coding region is highly methylated at both adenine and cytosine residues. similar to DRM1 (DOMAINS REARRANGED METHYLASE 1) [Arabidopsis thaliana]		DNA METHYLATION	1e-46	putative DNA cytosine methyltransferase Zmet3 [Zea mays]	AT5G14620	cytosine methyltransferase (DRM2)	Os03g02010	protein DNA cytosine methyltransferase Zmet3, putative
TaAffx.100029.1.S1_at			1.14213	hormone metabolism.ethylene.synthesis-degradation	oxidoreductase, 2OG-Fe(II) oxygenase family protein encodes a protein whose sequence is similar to flavanone 3 hydroxylase from Malus. similar to oxidoreductase, 2OG-Fe(II) oxygenase family protein [Arabidopsis thaliana] (TAIR:AT1G49390.1)			5e-92	iron/ascorbate-dependent oxidoreductase [Hordeum vulgare]	AT5G20400	oxidoreductase, 2OG-Fe(II) oxygenase family protein	Os06g08040	protein oxidoreductase, 2OG-Fe(II) oxygenase family, putative
Ta.26359.1.A1_at			1.14032	not assigned.unknown				2e-39	translation initiation factor eIF-4F isozyme form subunit p82-like [Oryza sativa (japonica cultivar-group)]	AT5G05800	expressed protein	Os06g32730	protein MIF4G domain, putative
Ta.3795.1.S1_x_at			1.13486	PS.lightreaction.photosystem II.LHC-II	LHB1B1 (Photosystem II light harvesting complex gene 1.4); chlorophyll binding Photosystem II type I chlorophyll a/b-binding protein similar to CAB1 (CHLOROPHYLL A/B BINDING PROTEIN 1), chlorophyll binding [Arabidopsis thaliana]	CHLOROPLAST	ENERGY	1e-153	chlorophyll a/b-binding protein WCAB precursor [Triticum aestivum]	AT2G34420	chlorophyll A-B binding protein / LHCII type I (LHB1B2)	Os01g52240	protein Chlorophyll A-B binding protein, putative
Ta.8327.1.A1_s_at			1.13098	amino acid metabolism.synthesis.aspartate family.threonine.threonine synthase	threonine synthase, putative similar to MTO2 (METHIONINE OVER-ACCUMULATOR), threonine synthase [Arabidopsis thaliana]		METABOLISM OF THREONINE/MEYABOLISM OF ASPARTATE FAMILY/CHLOROPLAST	2e-53	putative threonine synthase [Oryza sativa (japonica cultivar-group)] gb|AAT39260.1| putative threonine synthase [Oryza sativa (japonica	AT1G72810	threonine synthase, putative	Os05g47640	protein threonine synthase, putative
TaAffx.93197.1.A1_at			1.12854	unknown				9e-24	hypothetical protein [Oryza sativa (japonica cultivar-group)] gb|AAP53401.1| hypothetical protein [Oryza sativa (japonica cultivar-group)]			Os10g22740	protein hypothetical protein
TaAffx.59837.2.S1_at			1.12693	ATP synthesis.cytochrome c oxidase	cytochrome c oxidase copper chaperone family protein similar to ATCOX17 (Arabidopsis thaliana cytochrome c oxidase 17) [Arabidopsis thaliana] (	CHLOROPLAST	TRANSPORTED COMPOUNDS	8e-32	putative copper chaperone COX17-1 [Oryza sativa (japonica cultivar-group)] dbj|BAD19672.1| putative copper chaperone COX17-1 [Oryza sativa (	AT1G53030	cytochrome c oxidase copper chaperone family protein	Os09g17110	protein Protein kinase domain, putative
TaAffx.128896.1.S1_s_at			1.12241	protein.synthesis.chloroplast/mito - plastid ribosomal protein.chloroplast		CHLOROPLAST		3e-72	ribosomal protein L16 [Triticum aestivum] sp|Q95H50|RK16_WHEAT Chloroplast 50S ribosomal protein L16 dbj|BAB47071.1| ribosomal protein L16 [	AT2G28820	ribosomal protein L16 family protein	Os04g16780	protein ribosomal protein S3
Ta.30642.1.S1_at			1.1219		Putative tetratricopeptide repeat (TPR			1e-140	putative tetratricopeptide repeat (TPR)-containing protein [Oryza sativa (japonica cultivar-group)] gb|AAT44249.1| putative tetratricopeptid	AT5G10200	expressed protein	Os05g34820	protein expressed protein
Ta.5461.1.S1_x_at			1.12133		ENOD40-like protein
Ta.24230.1.S1_at			1.12084	mitochondrial electron transport / ATP synthesis.NADH-DH.localisation not clear	NADH-ubiquinone oxidoreductase chain 3, putative similar to NADH dehydrogenase subunit 3 [Brassica napus]	MITOCHONDRION	TRANSPORTED COMPOUNDS/AEROBIC RESPIRATION/ELECTRON TRANSPORT	3e-38	NADH dehydrogenase subunit 3 [Daucus carota]	AT2G07751	NADH-ubiquinone oxidoreductase chain 3, putative	Os12g34130	protein probable ribosomal protein S3 - rice mitochondrion (fragment)
Ta.2419.1.S1_at			1.11861	protein.synthesis.ribosomal protein.prokaryotic.chloroplast.50S subunit.L19	Identical to 50S ribosomal protein L19-2, chloroplast precursor [Arabidopsis Thaliana]	CHLOROPLAST		5e-89	putative plastid ribosomal protein L19 precursor [Oryza sativa]	AT5G47190	ribosomal protein L19 family protein	Os02g43600	protein ribosomal protein L19, putative
Ta.25517.1.S1_a_at			1.11815	amino acid metabolism.degradation.aspartate family.lysine	carboxy-lyase similar to unknown protein [Arabidopsis thaliana] (TAIR:AT2G37210.1);					AT5G06300	lysine decarboxylase family protein	Os01g40630	protein lysine decarboxylase-like protein
Ta.12530.2.A1_x_at			1.11213	not assigned.unknown	MEE14 (maternal effect embryo arrest 14) similar to unknown protein [Oryza sativa (japonica cultivar-group)] (GB:AAP50944.1)		CHLOROPLAST	7e-11	unknown protein [Oryza sativa (japonica cultivar-group)] ref|XP_469895.1| unknown protein [Oryza sativa (japonica cultivar-group)]	AT2G15890	expressed protein	Os03g55670	protein hypothetical protein
TaAffx.67846.1.A1_at			1.10619	unknown
Ta.8689.1.A1_at			1.10462	protein.degradation.subtilases				1e-15	putative serine protease [Oryza sativa (japonica cultivar-group)] gb|AAP54251.1| putative serine protease [Oryza sativa (japonica cultivar-g			Os07g47030	protein expressed protein
Ta.18892.1.S1_s_at			1.10457	glycolysis. Glyceraldehyde 3 phosphate dehydrogenase PS photorespiration glycolate oxidase/ nucleotide metabolism	zinc finger (Ran-binding) family protein similar to glycine-rich protein [Arabidopsis thaliana]					AT5G58470	zinc finger (Ran-binding) family protein	Os05g40250	protein hypothetical protein
Ta.8599.1.A1_at			1.10413	transport.peptides and oligopeptides	ATOPT4 (oligopeptide transporter 4); oligopeptide transporter oligopeptide transporter Identical to Oligopeptide transporter 4 (AtOPT4) (OPT4) [Arabidopsis Thaliana] (GB:Q9FME8;GB:Q8LBQ6); similar to ATOPT2 (oligopeptide transporter 2), oligopeptide transporter [Arabidopsis thaliana] (TAIR:AT1G09930.1); similar to ATOPT7 (oligopeptide transporter 7), oligopeptide transporter [Arabidopsis thaliana]		TRANSPORTED COMPOUNDS	7e-77	putative sexual differentiation process protein isp4 [Oryza sativa (japonica cultivar-group)] dbj|BAD08158.1| putative sexual differentiatio	AT5G64410	oligopeptide transporter OPT family protein	Os02g46850	protein OPT oligopeptide transporter protein
Ta.1156.2.S1_x_at			1.10386	unknown
Ta.19574.1.S1_at			1.10059	unknown
Ta.28207.1.S1_at			1.09716	not assigned.no ontology.formin homology 2 domain-containing protein	actin binding Identical to Formin-like protein 14 (FH14) [Arabidopsis Thaliana]			7e-42	unknown protein [Oryza sativa (japonica cultivar-group)]	AT1G31810	formin homology 2 domain-containing protein / FH2 domain-containing protein	Os06g48500	protein transposon protein, putative, CACTA, En/Spm sub-class
Ta.1629.1.S1_at			1.09695	unknown								Os02g29150	protein TPR Domain, putative
Ta.11442.1.A1_at			1.09591	not assigned.no ontology	transducin family protein / WD-40 repeat family protein similar to transducin family protein / WD-40 repeat family protein [Arabidopsis thaliana]			1e-21	transducin family protein-like [Oryza sativa (japonica cultivar-group)] dbj|BAD37867.1| transducin family protein-like [Oryza sativa (japoni	AT1G24530	transducin family protein / WD-40 repeat family protein	Os06g13140	protein expressed protein
Ta.21069.2.S1_a_at			1.09551	unknown
Ta.11919.2.S1_a_at			1.09434	not assigned.unknown				3e-51	unknown protein [Oryza sativa (japonica cultivar-group)]	AT5G56550	expressed protein	Os02g45930	protein expressed protein
Ta.21308.1.S1_at			1.09036	protein.postranslational modification.kinase.receptor like cytoplasmatic kinase V	protein kinase family protein similar to protein kinase family protein [Arabidopsis thaliana]			8e-11	putative kinase [Oryza sativa (japonica cultivar-group)] gb|AAP54446.1| putative kinase [Oryza sativa (japonica cultivar-group)] gb|AAL58279	AT1G01540	protein kinase family protein	Os10g35450	protein putative kinase
Ta.7026.1.A1_at			1.08729	protein.degradation.serine protease.clp protease		CHLOROPLAST		1e-08	At1g07200 [Arabidopsis thaliana] gb|AAM13143.1| unknown protein [Arabidopsis thaliana] ref|NP_172200.2| ATP-dependent Clp protease ClpB prot	AT1G07200	ATP-dependent Clp protease ClpB protein-related	Os11g01330	protein expressed protein
TaAffx.9441.1.S1_at			1.08572	stress abiotic	late embryogenesis abundant domain-containing protein / LEA domain-containing protein similar to late embryogenesis abundant domain-containing protein / LEA domain-containing protein [Arabidopsis thaliana]		CHLOROPLAST	1e-27	cold-responsive LEA/RAB-related COR protein [Triticum aestivum]	AT2G03740	late embryogenesis abundant domain-containing protein / LEA domain-containing protein	Os05g46480	protein LEA protein - rice
Ta.10993.1.S1_a_at			1.08508	unknown				0.0005	PREDICTED: similar to BC058674 protein [Pan troglodytes]
TaAffx.36884.1.A1_at			1.07897	unknown
Ta.510.3.S1_a_at			1.07771	minor CHO metabolism.others	aldose 1-epimerase family protein similar to aldose 1-epimerase family protein [Arabidopsis thaliana]		CHLOROPLAST	1e-143	apospory-associated protein C-like [Oryza sativa (japonica cultivar-group)] dbj|BAD23600.1| apospory-associated protein C-like [Oryza sativa	AT5G66530	aldose 1-epimerase family protein	Os09g15820	protein apospory-associated protein C-like protein
Ta.3108.1.S1_at			1.07574	misc.cytochrome P450	CYP89A7 (cytochrome P450, family 87, subfamily A, polypeptide 7); oxygen binding member of CYP89A similar to CYP89A6 (cytochrome P450, family 87, subfamily A, polypeptide 6), oxygen binding [Arabidopsis thaliana]		TRANSPORTED COMPOUNDS/ELECTRON TRANSPORT	4e-27	B1340F09.15 [Oryza sativa (japonica cultivar-group)] emb|CAE76077.1| B1340F09.15 [Oryza sativa (japonica cultivar-group)] emb|CAE03806.2| OS	AT1G64930	cytochrome P450, putative	Os04g03890	protein Cytochrome P450
Ta.1082.3.S1_at			1.0753	transport.Major Intrinsic Proteins.TIP	DELTA-TIP (delta tonoplast integral protein); water channel Delta tonoplast intrinsic protein, functions as a water channel and ammonium (NH3) transporter. Highly expressed in flower, shoot, and stem. Expression shows diurnal regulation and is induced by ammonium (NH3). Protein localized to vacuolar membrane. Identical to Aquaporin TIP2.1 (Tonoplast intrinsic protein 2.1) (Delta-tonoplast intrins…		TRANSPORTED COMPOUNDS	1e-140	delta-type tonoplast intrinsic protein [Triticum aestivum]	AT3G16240	delta tonoplast integral protein (delta-TIP)	Os06g22960	protein delta tonoplast intrinsic protein TIP2;2
Ta.7907.1.A1_at			1.07356	not assigned.unknown	steroid binding Identical to Transthyretin-like protein (TTL) [Arabidopsis Thaliana]			3e-18	putative transthyretin, having alternative splicing products [Oryza sativa (japonica cultivar-group)] ref|XP_470807.1| putative transthyreti	AT5G58220	expressed protein	Os03g27320	protein putative transthyretin, having alternative splicing products
TaAffx.113545.1.S1_at			1.07351	unknown				9e-19	unknown protein [Oryza sativa (japonica cultivar-group)] dbj|BAC99608.1| unknown protein [Oryza sativa (japonica cultivar-group)]			Os08g16810	protein expressed protein
Ta.24301.1.A1_x_at			1.07178	tetrapyrrole synthesis.regulation flu	FLU (FLUORESCENT IN BLUE LIGHT); binding Encodes a novel coiled-coil, TPR domain containing protein that is localized to the chloroplast membrane and is involved in chlorophyll biosynthesis. Mutants accumulate protochlorophyllide, an intermediate in the chlorophyll biosynthesis pathway, in dark and release singlet oxygen in plastids in a controlled and non-invasive manner upon a dark/light shift.	CHLOROPLAST	CHLOROPLAST	1e-20	unnamed protein product [Arabidopsis thaliana]	AT3G14110	tetratricopeptide repeat (TPR)-containing protein	Os01g32730	protein TPR Domain, putative
TaAffx.48981.1.S1_at			1.07132					0.0005	unnamed protein product [Oryza sativa (japonica cultivar-group)] dbj|BAB03444.1| unknown protein [Oryza sativa (japonica cultivar-group)] db			Os01g15610	protein expressed protein
Ta.12288.1.A1_s_at			1.0697	protein.synthesis.elongation	LOS1 (Low expression of osmotically responsive genes 1); translation elongation factor/ translation factor, nucleic acid binding encodes a translation elongation factor 2-like protein that is involved in cold-induced translation. Mutations in this gene specifically blocks low temperature-induced transcription of cold-responsive genes but induces the expression of CBF genes and mutants carrying th…		STRESS RESPONSE			16060	elongation factor 2, putative / EF-2, putative
Ta.16985.3.S1_a_at			1.06937	misc.gluco-, galacto- and mannosidases	glycosyl hydrolase family 38 protein similar to glycosyl hydrolase family 38 protein [Arabidopsis thaliana]			2e-92	alpha-mannosidase [Arabidopsis thaliana] gb|AAM20555.1| alpha-mannosidase [Arabidopsis thaliana] ref|NP_196902.2| glycosyl hydrolase family	AT5G13980	glycosyl hydrolase family 38 protein	Os11g32260	protein alpha-mannosidase
TaAffx.12869.1.A1_at			1.06895		Probable histidine kinase
Ta.4508.3.S1_a_at			1.06861	transport misc	transporter-related similar to carbohydrate transporter/ sugar porter [Arabidopsis thaliana]		TRANSPORTED COMPOUNDS	2e-55	putative sugar transporter (alternative splicing product) [Oryza sativa (japonica cultivar-group)] ref|XP_469004.1| putative sugar transport	AT3G13050	4178875|transporter-related	Os03g43720	protein putative sugar transporter (having alternative splicing products)
TaAffx.32215.1.S1_at			1.06823	unknown
Ta.20591.2.S1_a_at			1.06792	misc.plastocyanin-like	ARPN (PLANTACYANIN); copper ion binding Encodes plantacyanin one of blue copper proteins. Involved in anther development and pollination. Expressed in the transmitting tract of the pistil. Identical to Putative basic blue protein precursor (Plantacyanin) [Arabidopsis Thaliana] (		TRANSPORTED COMPOUNDS/ELECTRON TRANSPORT	1e-51	putative basic protein [Oryza sativa] gb|AAK38502.1| putative basic protein [Oryza sativa]	AT2G02850	plastocyanin-like domain-containing protein / plantacyanin, putative	Os03g50160	protein putative basic protein
Ta.25890.1.S1_at			1.06708	RNA.regulation of transcription.ARR	ARR3 (RESPONSE REGULATOR 3); transcription regulator/ two-component response regulator Type A response regulator highly similar to bacterial two-component response regulators. Rapidly induced by cytokinin. Involved in red-light signaling. Acts redundantly with ARR3 in the control of circadian period in a cytokinin-independent manner. Identical to Two-component response regulator ARR3 (ARR3) [Arab…			1e-44	P0076O17.11 [Oryza sativa (japonica cultivar-group)] ref|XP_472626.1| P0076O17.11 [Oryza sativa (japonica cultivar-group)]	AT1G59940	two-component responsive regulator / response regulator 3 (ARR3)	Os04g36070	protein response regulator 7
TaAffx.119510.1.S1_at			1.06626		tRNA-splicing endonuclease positive effector-related			5e-36	OSJNBa0083N12.5 [Oryza sativa (japonica cultivar-group)] emb|CAE03468.1| OSJNBa0083N12.5 [Oryza sativa (japonica cultivar-group)]			Os04g51090	protein hypothetical protein
Ta.1156.1.S1_at			1.06379	not assigned.unknown			NITROGEN METABOLISM	2e-53	unknown protein [Oryza sativa (japonica cultivar-group)]	AT5G56330	carbonic anhydrase family protein	Os05g38040	protein expressed protein
Ta.1385.4.S1_at			1.0585	amino acid metabolism.synthesis.aspartate family.methionine			METABOLISM OF THE ASPARTATE FAMILY/METAB OF METHIONINE	3e-84	methionine synthase [Hordeum vulgare subsp. vulgare]	AT5G17920	5- methyltetrahydropteroyltriglutamate--homocysteine methyltransferase / vitamin-B12-independent methionine	Os12g42880	protein 5-methyltetrahydropteroyltriglutamate--homocysteine S-methyltransferase
Ta.24693.1.A1_at			1.05843	unknown
Ta.6787.1.S1_at			1.05719	unknown								Os11g39040	protein hypothetical protein
Ta.12434.1.S1_at			1.05509	unknown				1e-27	OSJNBa0086B14.7 [Oryza sativa (japonica cultivar-group)] ref|XP_472665.1| OSJNBa0086B14.7 [Oryza sativa (japonica cultivar-group)]			Os04g37760	protein Expressed protein
TaAffx.3767.2.S1_s_at			1.05439	not assigned.unknown	similar to rhodanese-like domain-containing protein [Arabidopsis thaliana]		CHLOROPLAST	3e-90	rhodanese-like domain-containing protein -like [Oryza sativa (japonica cultivar-group)] dbj|BAD16836.1| rhodanese-like domain-containing pro	AT4G24750	expressed protein	Os02g38240	protein rhodanese family protein, putative
Ta.30728.1.S1_at			1.05253	unknown				0.0005	putative protein (112.0 kD) (XJ420) [Caenorhabditis elegans] gb|AAG00010.1| Hypothetical protein R04E5.8a [Caenorhabditis elegans] pir||T288			Os03g01390	protein transposon protein, putative, unclassified
Ta.6186.1.S1_at			1.05192	unknown
Ta.14482.1.S1_at			1.05061	RNA.regulation of transcription.putative transcription regulator	transcription factor LIM, putative similar to LIM domain-containing protein [Arabidopsis thaliana]			5e-99	LIM transcription factor homolog [Zea mays]	AT1G10200	transcription factor LIM, putative	Os12g32620	protein pollen specific LIM domain protein 1b
Ta.10183.1.S1_at			1.04953	RNA.processing.splicing	splicing factor PWI domain-containing protein similar to peptidyl-prolyl cis-trans isomerase cyclophilin-type family protein [Arabidopsis thaliana]			2e-06	hypothetical protein Krad07003036 [Kineococcus radiotolerans SRS30216]	AT2G29210	splicing factor PWI domain-containing protein	Os05g09580	protein expressed protein
Ta.24675.1.S1_at			1.04945	not assigned.no ontology	NC domain-containing protein-related similar to unknown protein [Arabidopsis thaliana]			7e-97	unknown protein [Oryza sativa (japonica cultivar-group)]	AT1G01225	NC domain-containing protein-related	Os09g35810	protein NC domain, putative
TaAffx.78714.1.S1_at			1.04921	cell wall.cell wall proteins.AGPs	ipase Identical to Anter-specific proline-rich protein APG precursor (APG) [Arabidopsis Thaliana]		CHLOROPLAST/METABOLISM	2e-13	unknown protein [Oryza sativa (japonica cultivar-group)]	AT1G20130	family II extracellular lipase, putative	Os05g48900	protein Fasciclin domain, putative
TaAffx.143995.17.S1_s_at			1.04882	development.unspecified	AP1 (APETALA1); DNA binding / transcription factor Floral homeotic gene encoding a MADS domain protein homologous to SRF transcription factors. Specifies floral meristem and sepal identity. Required for the transcriptional activation of AGAMOUS. Interacts with LEAFY. Identical to Floral homeotic protein APETALA1 (Agamous-like MADS-box protein AGL7) (AP1) [Arabidopsis Thaliana]			1e-135	MADS box transcription factor AP1 [Triticum monococcum]	AT1G69120	floral homeotic protein APETALA1 (AP1) / agamous-like MADS box protein (AGL7)	Os03g54160	protein putative MADS box protein
Ta.5027.1.S1_at			1.04352	unknown
TaAffx.33265.1.S1_at			1.04339	development.unspecified	nodulin MtN3 family protein similar to MTN3 (ARABIDOPSIS HOMOLOG OF MEDICAGO TRUNCATULA MTN3) [Arabidopsis thaliana]			2e-87	putative nodulin 3 [Oryza sativa (japonica cultivar-group)] dbj|BAD23245.1| putative nodulin 3 [Oryza sativa (japonica cultivar-group)]	AT5G13170	nodulin MtN3 family protein	Os02g30910	protein N3 like protein
Ta.16582.1.S1_at			1.04208	unknown
Ta.10813.1.S1_at			1.04005	RNA.regulation of transcription.DNA methyltransferases	DRM1 (DOMAINS REARRANGED METHYLASE 1) Encodes methyltransferase involved in the de novo DNA methylation and maintenance of asymmetric methylation of DNA sequences. similar to DRM2 (DOMAINS REARRANGED METHYLTRANSFERASE 2) [Arabidopsis thaliana] (		DNA METHYLATION	1e-80	Putative DNA cytosine methyltransferase Zmet3 [Oryza sativa (japonica cultivar-group)] gb|AAN61474.1| Putative DNA cytosine methyltransferas	AT5G15380	cytosine methyltransferase, putative	Os03g02010	protein DNA cytosine methyltransferase Zmet3, putative
Ta.3389.1.S1_at			1.03884		Auxin-responsive protein IAA5			2e-07	OJ1117_G01.11 [Oryza sativa (japonica cultivar-group)] dbj|BAB93328.1| Nt-iaa4.1 deduced protein-like [Oryza sativa (japonica cultivar-group			Os01g48450	protein AUX/IAA family
Ta.8700.2.S1_x_at			1.03278	not assigned.unknown				1e-10	unknown protein [Oryza sativa (japonica cultivar-group)] dbj|BAD68117.1| unknown protein [Oryza sativa (japonica cultivar-group)]	AT1G80180	expressed protein	Os01g07890	protein Similar to F9L1.35 protein - Arabidopsis thaliana
TaAffx.85080.1.S1_at			1.03246	not assigned.no ontology	hydrolase, alpha/beta fold family protein similar to hydrolase, alpha/beta fold family protein [Arabidopsis thaliana]		CHLOROPLAST	9e-26	putative alpha/beta hydrolase [Arabidopsis thaliana]	AT3G10840	hydrolase, alpha/beta fold family protein	Os12g02600	protein alpha/beta hydrolase, putative
Ta.7001.1.S1_at			1.03067	unknown
TaAffx.37536.1.S1_at			1.03044	stress.biotic	salicylic acid synthesis		BIOSYNTHESIS OF VITAMINES, COFACTORS..	7e-38	At1g74710/F25A4.31 [Arabidopsis thaliana] gb|AAK32929.1| F25A4.31/F25A4.31 [Arabidopsis thaliana] gb|AAL17715.1| isochorismate synthase 1 pr	AT1G74710	isochorismate synthase 1 (ICS1) / isochorismate mutase	Os09g19740	protein isochorismate synthases
Ta.18735.1.S1_at			1.02943	protein.postranslational modification	CIPK20 (CBL-INTERACTING PROTEIN KINASE 20); kinase Encodes a CBL-interacting serine/threonine protein kinase comprised of an N-terminal kinase catalytic domain similar to SNF1/AMPK and a unique C-terminal regulatory domain. similar to CIPK10 (CBL-INTERACTING PROTEIN KINASE 10), kinase [Arabidopsis thaliana]			9e-11	putative CBL-interacting protein kinase [Oryza sativa (japonica cultivar-group)] dbj|BAD09913.1| putative CBL-interacting protein kinase [Or	AT5G45820	CBL-interacting protein kinase 20 (CIPK20)	Os08g34240	protein Protein kinase domain, putative
Ta.4444.1.S1_at			1.02647	not assigned.unknown				4e-82	unknown protein [Oryza sativa (japonica cultivar-group)] dbj|BAD21998.1| unknown protein [Oryza sativa (japonica cultivar-group)] dbj|BAD216	AT5G37360	expressed protein	Os02g57030	protein expressed protein
Ta.12485.1.A1_s_at			1.02351	unknown
Ta.28812.1.S1_at			1.02238	mitochondrial electron transport / ATP synthesis.NADH-DH.localisation not clear		MITOCHONDRION	TRANSPORTED COMPOUNDS/AEROBIC RESPIRATION/ELECTRON TRANSPORT	0	NADH dehydrogenase subunit 2 [Triticum aestivum] pir||T06260 NADH2 dehydrogenase (ubiquinone) (EC 1.6.5.3) chain 2 - wheat mitochondrion	AT2G07689	NADH-ubiquinone oxidoreductase, putative	Os02g24580	protein Similar to NADH dehydrogenase subunit B
TaAffx.78502.1.S1_at			1.02181	unknown
Ta.8097.1.A1_at			1.02068	hormone metabolism.jasmonate.synthesis-degradation	LOX3 (Lipoxygenase 3); iron ion binding / lipoxygenase Lipoxygenase similar to lipoxygenase family protein [Arabidopsis thaliana] (TAIR:AT1G67560.1);		STRESS RESPONSE/CHLOROPLAST	1e-11	lipoxygenase I [Ananas comosus]	AT1G17420	lipoxygenase, putative	Os03g49380	protein putative lipoxygenase
Ta.12530.1.S1_at			1.01465	not assigned.unknown	MEE14 (maternal effect embryo arrest 14) similar to unknown protein [Oryza sativa (japonica cultivar-group)] (GB:AAP50944.1)		CHLOROPLAST	7e-47	unknown protein [Oryza sativa (japonica cultivar-group)] gb|AAP50944.1| unknown protein [Oryza sativa (japonica cultivar-group)]	AT2G15890	expressed protein	Os03g55670	protein hypothetical protein
Ta.1804.1.S1_s_at			1.00484	cell wall.cellulose synthesis.COBRA	Encodes a glycosylphosphatidylinositol-anchored protein localized primarily in the plasma membrane of the longitudinal sides of root cells. Necessary for oriented cell expansion in Arabidopsis. Cob mutants have abnormal roots that expand radially rather than longitudinally under certain growth conditions.			0	phytochelatin synthetase [Triticum aestivum]	AT5G60920	phytochelatin synthetase, putative / COBRA cell expansion protein COB, putative	Os05g32110	protein phytochelatin synthetase-like protein 2
Ta.14590.1.S1_x_at			1.00334	cell.organisation	ANNAT1 (ANNEXIN ARABIDOPSIS 1); calcium ion binding / calcium-dependent phospholipid binding Encodes a member of the annexin gene family, a diverse, multigene family of calcium-dependent, membrane-binding proteins. The protein was determined to have peroxidase activity. This activity is thought to be dependent on the presence of post-translational modifications (most likely phosphorylation).		STRESS RESPONSE	1e-104	putative annexin [Oryza sativa (japonica cultivar-group)]	AT1G35720	annexin 1 (ANN1)	Os06g11800	protein annexin p33
Ta.7881.1.A1_at			1.00177	misc.O- methyl transferases	O-methyltransferase family 2 protein similar to ATOMT1 (O-METHYLTRANSFERASE 1) [Arabidopsis thaliana]			2e-25	herbicide safener binding protein [Zea mays] pir||T01354 herbicide safener binding protein 1 - maize	AT1G51990	O-methyltransferase family 2 protein	Os11g19840	protein O-methyltransferase
Ta.21508.1.A1_a_at			0.994675	unknown				4e-30	P0638D12.11 [Oryza sativa (japonica cultivar-group)] dbj|BAB55503.1| cold induced protein-like [Oryza sativa (japonica cultivar-group)]	AT5G56550	expressed protein	Os05g44900	protein expressed protein
Ta.27763.1.S1_at			0.986279	development.unspecified-AtStr16 omologo a	SEN1 (DARK INDUCIBLE 1) Senescence-associated gene that is strongly induced by phosphate starvation. Transcripts are differentially regulated at the level of mRNA stability at different times of day. mRNAs are targets of the mRNA degradation pathway mediated by the downstream (DST) instability determinant. similar to senescence-associated family protein [Arabidopsis thaliana]	CHLOROPLAST	STRESS RESPONSE/CHLOROPLAST	8e-54	putative Ntdin [Oryza sativa (japonica cultivar-group)]	AT4G35770	senescence-associated protein (SEN1)	Os06g50930	protein At5g66040/K2A18_11
Ta.22561.1.S1_at			-1.00072	unknown
Ta.19603.1.S1_s_at			-1.00086	lipid metabolism.'exotics' (steroids, squalene etc)	CYP51G1 (CYTOCHROME P450 51); oxygen binding putative obtusifoliol 14-alpha demethylase involved in sterol biosynthesis. similar to CYP707A3 (cytochrome P450, family 707, subfamily A, polypeptide 3), oxygen binding [Arabidopsis thaliana]		METABOLISM	1e-56	obtusifoliol 14-alpha-demethylase [Triticum aestivum] sp|P93596|CP51_WHEAT Cytochrome P450 51 (CYPLI) (P450-LIA1) (Obtusifoliol 14-alpha dem	AT1G11680	obtusifoliol 14-demethylase (CYP51)	Os11g32240	protein cytochrome P450-like protein
TaAffx.111573.2.S1_s_at			-1.00126	stress.abiotic.unspecified	pollen Ole e 1 allergen and extensin family protein similar to CWLP (CELL WALL-PLASMA MEMBRANE LINKER PROTEIN), lipid binding [Arabidopsis thaliana] (TAIR:AT3G22120.1);		TRANSPORTED COMPOUNDS	7e-46	early nodulin 75 precursor-like protein [Oryza sativa (japonica cultivar-group)] dbj|BAC83283.1| early nodulin 75 precursor-like protein [Or	AT5G15780	pollen Ole e 1 allergen and extensin family protein	Os07g04950	protein expressed protein
Ta.25492.1.S1_at			-1.00301	hormone metabolism.auxin.induced-regulated-responsive-activated	aldo/keto reductase family protein similar to ATB2, oxidoreductase [Arabidopsis thaliana]			1e-103	OSJNBa0032I19.9 [Oryza sativa (japonica cultivar-group)] ref|XP_471950.1| OSJNBa0032I19.9 [Oryza sativa (japonica cultivar-group)]	AT1G60690	aldo/keto reductase family protein	Os04g27060	protein oxidoreductase, aldo/keto reductase family
TaAffx.28302.2.S1_at			-1.00339	stress.biotic.PR-proteins	disease resistance-responsive family protein similar to unknown protein [Arabidopsis thaliana] (TAIR:AT1G22900.1)		CELL RESCUE,DEFENSE AND VIRULENCE/METABOLISM/METABOLISM OF SECONDARY PRODUCTS DERIVED FROM PHENYLALANINE AND TYROSINE	3e-10	hypothetical protein [Oryza sativa (japonica cultivar-group)] dbj|BAD53109.1| hypothetical protein [Oryza sativa (japonica cultivar-group)]	AT1G65870	disease resistance-responsive family protein	Os11g07690	protein Similar to F12P19.3 [imported] - Arabidopsis thaliana
Ta.25141.1.S1_at			-1.00624	unknown
Ta.28203.2.S1_s_at			-1.00843	transport	TOM6 (TRANSLOCASE OF THE OUTER MITOCHONDRIAL MEMBRANE 6) Identical to Mitochondrial import receptor subunit TOM6 homolog (Translocase of outer membrane 6 kDa subunit homolog) (TOM6) [Arabidopsis Thaliana] (GB:Q9XIA7;GB:P83432)	MITOCHONDRION		2e-16	expressed protein [Oryza sativa (japonica cultivar-group)] ref|XP_463244.1| unknown protein [Oryza sativa (japonica cultivar-group)]	AT1G49410	expressed protein	Os03g42800	protein expressed protein
Ta.21353.2.S1_at			-1.00906	misc.nitrilases, *nitrile lyases, berberine bridge enzymes, reticuline oxidases, troponine reductases	esterase, putative similar to hydrolase, alpha/beta fold family protein [Arabidopsis thaliana]			2e-42	OJ1014_G12.25 [Oryza sativa (japonica cultivar-group)] dbj|BAC00657.1| putative salicylic acid-binding protein 2 [Oryza sativa (japonica cul	AT2G23610	esterase, putative	Os01g37630	protein hydrolase, alpha/beta fold family
Ta.11276.1.A1_at			-1.01321	not assigned.unknown				4e-07	tumor-related protein-like [Oryza sativa (japonica cultivar-group)] dbj|BAD69374.1| tumor-related protein-like [Oryza sativa (japonica culti	AT1G73320	expressed protein	Os06g01180	protein Similar to probable tumor-related protein T9L24.46 [imported] - Arabidopsis thaliana
TaAffx.131750.2.S1_at			-1.01345	amino acid metabolism.degradation.aspartate family.asparagine.L-asparaginase	L-asparaginase, putative / L-asparagine amidohydrolase, putative Identical to Probable L-asparaginase 2 precursor (EC 3.5.1.1)		METABOLISM/AMINOACID METABOLISM	2e-44	asparaginase [Hordeum vulgare]	AT3G16150	L-asparaginase, putative / L-asparagine amidohydrolase, putative	Os04g55710	protein transposon protein, putative, unclassified
Ta.15042.1.A1_at			-1.01474	not assigned.unknown				1e-52	unknown protein [Oryza sativa (japonica cultivar-group)] gb|AAP54172.1| unknown protein [Oryza sativa (japonica cultivar-group)] gb|AAN05517	AT1G07040	expressed protein	Os10g32680	protein expressed protein
TaAffx.69291.1.S1_at			-1.01676	not assigned.no ontology.hydroxyproline rich proteins	hydroxyproline-rich glycoprotein family protein similar to proline-rich family protein [Arabidopsis thaliana]			7e-09	PREDICTED: similar to latent transforming growth factor beta binding protein 4 long splice variant [Pan troglodytes]	AT1G04930	hydroxyproline-rich glycoprotein family protein	Os03g13190	protein transposon protein, putative, unclassified
Ta.7752.1.S1_x_at			-1.01815	signalling.receptor kinases.leucine rich repeat III	RKL1 (Receptor-like kinase 1); ATP binding / kinase/ protein serine/threonine kinase Arabidopsis thaliana receptor-like protein kinase (RKL1) gene similar to RLK902 (receptor-like kinase 902), ATP binding / kinase/ protein serine/threonine kinase [Arabidopsis thaliana]		METABOLISM	3e-94	putative receptor kinase [Oryza sativa] gb|AAK18840.1| putative receptor kinase [Oryza sativa]	AT1G48480	leucine-rich repeat transmembrane protein kinase, putative	Os03g50450	protein putative receptor kinase
Ta.5455.2.S1_x_at			-1.02208	unknown
Ta.635.3.S1_a_at			-1.02518	amino acid metabolism.synthesis.central amino acid metabolism.GABA.GABA transaminase	POP2 (POLLEN-PISTIL INCOMPATIBILITY 2); 4-aminobutyrate transaminase Genetically redundant with POP3;mediates pollen tube guidance. Double mutants are self sterile; gamma-aminobutyrate transaminase subunit precursor; nuclear gene for mitochondrial product. similar to acetylornithine aminotransferase, mitochondrial, putative / acetylornithine transaminase, putative / AOTA, putative / ACOAT, putati…	MITOCHONDRION	CELL RESCUE,DEFENSE AND VIRULENCE/METABOLISM/AMINOACID METABOLISM/OXIDATIVE STRESS RESPONSE	1e-126	putative gamma-aminobutyrate transaminase subunit precursor isozyme 3 [Oryza sativa (japonica cultivar-group)] dbj|BAD11549.1| putative gamm	AT3G22200	4-aminobutyrate aminotransferase / gamma-amino-N-butyrate transaminase / GABA transaminase / beta-alanine--oxogl	Os08g10510	protein aminotransferase, class III
Ta.30769.1.S1_at			-1.02709	not assigned.no ontology	heavy-metal-associated domain-containing protein similar to heavy-metal-associated domain-containing protein [Arabidopsis thaliana] (			5e-32	OSJNBa0060P14.7 [Oryza sativa (japonica cultivar-group)] ref|XP_472777.1| OSJNBa0060P14.7 [Oryza sativa (japonica cultivar-group)]	AT5G48290	heavy-metal-associated domain-containing protein	Os04g39010	protein heavy metal-associated domain, putative
TaAffx.54846.1.S1_at			-1.02729	unknown
Ta.10325.1.S1_at			-1.03249	transport.ABC transporters and multidrug resistance systems	ATATH16 (ABC2 homolog 16); ATPase, coupled to transmembrane movement of substances member of ATH subfamily Identical to Putative ABC2 homolog 16 (ATH16) [Arabidopsis Thaliana] (GB:Q9FLT8); similar to ATATH2 (ABC2 homolog 2), ATPase, coupled to transmembrane movement of substances [Arabidopsis thaliana]		METABOLISM	1e-36	putative ABC transporter [Oryza sativa (japonica cultivar-group)] dbj|BAD25026.1| putative ABC transporter [Oryza sativa (japonica cultivar-	AT5G61700	ABC transporter family protein	Os02g11960	protein probable ABC-type transport protein T23J7.100 - Arabidopsis thaliana
TaAffx.108437.1.S1_at			-1.03464	misc.UDP glucosyl and glucoronyl transferases	UDP-glycosyltransferase/ sinapate 1-glucosyltransferase/ transferase, transferring glycosyl groups Encodes a protein that might have sinapic acid:UDP-glucose glucosyltransferase activity. similar to UGT84A3, UDP-glycosyltransferase/ sinapate 1-glucosyltransferase/ transferase, transferring glycosyl groups [Arabidopsis thaliana]		METABOLISM/CELLULAR SENSING/INTERACTION WITH THE ENVIRONMENT	1e-78	putative Limonoid UDP-glucosyltransferase [Oryza sativa (japonica cultivar-group)] dbj|BAD15522.1| putative Limonoid UDP-glucosyltransferase	AT4G15480	UDP-glucoronosyl/UDP-glucosyl transferase family protein	Os02g09510	protein UDP-glucoronosyl and UDP-glucosyl transferase
TaAffx.38271.1.A1_at			-1.03894	lipid metabolism.lipid degradation.beta-oxidation.acyl CoA reductase	acyl CoA reductase, putative similar to acyl CoA reductase, putative / male-sterility protein, putative [Arabidopsis thaliana]		GENERATIVE POLLEN CELL/MALE GAMETOPHYTE/MICROSPORE DEVELOPMENT/GAMETOPHYTE DEVELOPMENT	2e-35	putative fatty acyl coA reductase [Oryza sativa (japonica cultivar-group)] dbj|BAD09088.1| putative fatty acyl coA reductase [Oryza sativa (	AT4G33790	acyl CoA reductase, putative	Os08g44360	protein Male sterility protein, putative
Ta.11135.1.S1_x_at			-1.04117	signalling.receptor kinases.wheat LRK10 like	serine/threonine protein kinase family protein similar to serine/threonine protein kinase family protein [Arabidopsis thaliana]		METABOLISM	2e-79	P0034C09.1 [Oryza sativa (japonica cultivar-group)]	AT1G66880	serine/threonine protein kinase family protein	Os01g49520	protein Protein kinase domain, putative
Ta.21646.1.S1_x_at			-1.04368	lipid metabolism.lipid transfer proteins etc	LTP4 (LIPID TRANSFER PROTEIN 4); lipid binding Encodes a member of the lipid transfer protein family. Proteins of this family are generally small (~9 kD), basic, expressed abundantly and contain eight Cys residues. The proteins can bind fatty acids and acylCoA esters and can transfer several different phospholipids. They are localized to the cell wall. The mRNA is present in flowers and siliques,…		LIPID BINDING/ABSCISIC ACID RESPONSE/CELLULAR SENSING/SYSTEMIC INTERACTION	9e-36	unknown protein [Oryza sativa (japonica cultivar-group)] gb|AAT01364.1| unknown protein [Oryza sativa (japonica cultivar-group)]	AT5G59310	lipid transfer protein 4 (LTP4)	Os05g40010	protein Protease inhibitor/seed storage/LTP family, putative
Ta.28480.1.S1_s_at			-1.04446	RNA.regulation of transcription.unclassified	remorin family protein similar to remorin family protein [Arabidopsis thaliana] (			2e-48	OSJNBb0039L24.13 [Oryza sativa (japonica cultivar-group)] ref|XP_473296.1| OSJNBb0039L24.13 [Oryza sativa (japonica cultivar-group)]	AT5G23750	remorin family protein	Os03g02040	protein Remorin, C-terminal region, putative
Ta.1830.2.S1_x_at			-1.04606	misc.glutathione S transferases	ATGSTU18 (GLUTATHIONE S-TRANSFERASE 29); glutathione transferase Encodes glutathione transferase belonging to the tau class of GSTs. Naming convention according to Wagner et al. (2002). similar to ATGSTU17/ERD9/GST30/GST30B (EARLY-RESPONSIVE TO DEHYDRATION 9, GLUTATHIONE S-TRANSFERASE 30, GLUTATHIONE S-TRANSFERASE 30B), glutathione transferase [Arabidopsis thaliana]		CELL RESCUE,DEFENSE AND VIRULENCE/METABOLISM/METABOLISM OF TOXINS/GLUTATHIONE CONJUGATION REACTION	9e-33	putative glutathione S-transferase [Oryza sativa (japonica cultivar-group)] gb|AAM12319.1| putative glutathione S-transferase [Oryza sativa	AT1G10360	glutathione S-transferase, putative	Os10g38590	protein putative glutathione S-transferase
Ta.25635.3.S1_a_at			-1.04669	cell.organisation	ANNAT4 (ANNEXIN 4, ANNEXIN ARABIDOPSIS 4); calcium ion binding / calcium-dependent phospholipid binding Annexins are a family of calcium dependent membrane binding proteins though to be involved in Golgi mediated secretion. This is one of four annexins identified in Arabidopsis. similar to annexin, putative [Arabidopsis thaliana]		CELL RESCUE,DEFENSE AND VIRULENCE/LIPID BINDING/ABSCISIC ACID RESPONSE/CELLULAR SENSING/SISTEMIC INTERACTION WITH THE ENVIRONMENT	6e-94	unknown protein [Oryza sativa (japonica cultivar-group)] gb|AAT38062.1| unknown protein [Oryza sativa (japonica cultivar-group)]	AT2G38750	annexin 4 (ANN4)	Os05g31750	protein Annexin, putative
Ta.23069.2.S1_a_at			-1.04763	RNA.regulation of transcription.Aux/IAA family	SHY2 (SHORT HYPOCOTYL 2); transcription factor SHY2/IAA3 regulates multiple auxin responses in roots. It is induced rapidly by IAA, and has been shown to be phosphorylated by oat phytochrome A in vitro. Identical to Auxin-responsive protein IAA3 (Indoleacetic acid-induced protein 3) (Short hypocotyl) (Suppressor of HY2) (IAA3) [Arabidopsis Thaliana]		SISTEMIC INTERACTION WITH THE ENVIRONMENT	1e-61	putative auxin-induced protein [Oryza sativa (japonica cultivar-group)] gb|AAS07279.1| putative auxin-induced protein [Oryza sativa (japonic	AT1G04240	auxin-responsive protein / indoleacetic acid-induced protein 3 (IAA3)	Os12g40900	protein AUX/IAA family
Ta.26981.2.S1_a_at			-1.04896	signalling.G-proteins	zinc finger (Ran-binding) family protein similar to zinc finger (Ran-binding) family protein [Arabidopsis thaliana]			3e-65	putative zinc finger transcription factor ZFP30 [Oryza sativa (japonica cultivar-group)] dbj|BAA83556.1| putative zinc finger transcription	AT3G15680	zinc finger (Ran-binding) family protein	Os06g04920	protein Zn-finger in Ran binding protein and others, putative
Ta.12415.3.S1_at			-1.04978	lipid metabolism.lipid degradation.beta-oxidation.acyl CoA reductase	acyl CoA reductase, putative / male-sterility protein, putative similar to oxidoreductase, acting on the CH-CH group of donors [Arabidopsis thaliana]		GENERATIVE POLLEN CELL/MALE GAMETOPHYTE/MICROSPORE DEVELOPMENT/GAMETOPHYTE DEVELOPMENT	3e-35	putative fatty acyl coA reductase [Oryza sativa (japonica cultivar-group)]	AT5G22500	acyl CoA reductase, putative / male-sterility protein, putative	Os08g20200	protein AJ459250 fatty acyl coA reductase
TaAffx.109892.1.S1_at			-1.05061	unknown
TaAffx.108437.1.S1_x_at			-1.05136	misc.UDP glucosyl and glucoronyl transferases	UDP-glycosyltransferase/ sinapate 1-glucosyltransferase/ transferase, transferring glycosyl groups Encodes a protein that might have sinapic acid:UDP-glucose glucosyltransferase activity. similar to UGT84A3, UDP-glycosyltransferase/ sinapate 1-glucosyltransferase/ transferase, transferring glycosyl groups [Arabidopsis thaliana]		METABOLISM/CELLULAR SENSING/INTERACTION WITH THE ENVIRONMENT	1e-78	putative Limonoid UDP-glucosyltransferase [Oryza sativa (japonica cultivar-group)] dbj|BAD15522.1| putative Limonoid UDP-glucosyltransferase	AT4G15480	UDP-glucoronosyl/UDP-glucosyl transferase family protein	Os02g09510	protein UDP-glucoronosyl and UDP-glucosyl transferase
Ta.15233.1.S1_at			-1.0532	not assigned.unknown				6e-14	unknown protein [Oryza sativa (japonica cultivar-group)] dbj|BAD28312.1| unknown protein [Oryza sativa (japonica cultivar-group)]	AT1G76240	expressed protein	Os04g47450	protein hypothetical protein
Ta.27003.2.S1_at			-1.05352	unknown
TaAffx.128466.1.S1_at			-1.05492	protein.postranslational modification	CKL4 (Casein Kinase I-like 4); casein kinase I/ kinase similar to CKL3 (Casein Kinase I-like 3), casein kinase I/ kinase [Arabidopsis thaliana]		METABOLISM	1e-141	putative protein kinase ADK1 [Oryza sativa (japonica cultivar-group)]	AT4G28880	CKL3 (Casein Kinase I-like 3); casein kinase I/ kinase]	Os02g17910	protein Protein kinase domain, putative
Ta.9458.1.S1_x_at			-1.05612	nucleotide metabolism.phosphotransfer and pyrophosphatases.misc	inorganic pyrophosphatase, putative (soluble) / pyrophosphate phospho-hydrolase, putative / PPase, putative similar to inorganic pyrophosphatase, putative (soluble) / pyrophosphate phospho-hydrolase, putative / PPase, putative [Arabidopsis thaliana]		METABOLISM	1e-96	putative inorganic pyrophosphatase [Oryza sativa (japonica cultivar-group)] gb|AAS75249.1| putative inorganic pyrophosphatase [Oryza sativa	AT3G53620	inorganic pyrophosphatase, putative (soluble) / pyrophosphate phospho-hydrolase, putative / PPase, putative	Os01g74350	protein inorganic pyrophosphatase, putative
Ta.5883.1.S1_at			-1.05725	not assigned.unknown	ATCFIM-25/CFIM-25 (ARABIDOPSIS HOMOLOG OF CFIM-25) Encodes a homolog of the protein CFI-25, a polyadenylation factor subunit. similar to unknown protein [Arabidopsis thaliana]			2e-81	putative cleavage and polyadenylation specific factor [Oryza sativa (japonica cultivar-group)] ref|XP_507225.1| PREDICTED OJ1198_B10.21 gene	AT4G29820	expressed protein	Os08g30820	protein AY091704 AT4g29820/F27B13_60
Ta.5452.2.S1_a_at			-1.05975	not assigned.unknown				2e-51	OSJNBa0093F12.14 [Oryza sativa (japonica cultivar-group)] ref|XP_473739.1| OSJNBa0093F12.14 [Oryza sativa (japonica cultivar-group)] emb|CAE	AT3G03150	expressed protein	Os04g50970	protein hypothetical protein
Ta.16060.1.S1_at			-1.064	unknown
TaAffx.107617.2.S1_x_at			-1.06491	nucleotide metabolism.phosphotransfer and pyrophosphatases.misc	inorganic pyrophosphatase, putative (soluble) / pyrophosphate phospho-hydrolase, putative / PPase, putative similar to inorganic pyrophosphatase, putative (soluble) / pyrophosphate phospho-hydrolase, putative / PPase, putative [Arabidopsis thaliana]		METABOLISM	2e-87	putative inorganic pyrophosphatase [Oryza sativa (japonica cultivar-group)] gb|AAS75249.1| putative inorganic pyrophosphatase [Oryza sativa	AT3G53620	inorganic pyrophosphatase, putative (soluble) / pyrophosphate phospho-hydrolase, putative / PPase, putative	Os01g74350	protein inorganic pyrophosphatase, putative
Ta.16477.1.S1_at			-1.06568	unknown
Ta.9925.1.A1_a_at			-1.06725	Fermentatio- major CHO metabolism. Synthesis. Sucrose. SPP	ALDH3F1 (ALDEHYDE DEHYDROGENASE 3F1); 3-chloroallyl aldehyde dehydrogenase/ aldehyde dehydrogenase (NAD) Aldehyde dehydrogenase Identical to Aldehyde dehydrogenase 3F1 (EC 1.2.1.3) (ALDH3F1) [Arabidopsis Thaliana]		METABOLISM	2e-34	aldehyde dehydrogenase [Oryza sativa (indica cultivar-group)] ref|XP_473356.1| OSJNBa0011L07.12 [Oryza sativa (japonica cultivar-group)] emb	AT4G36250	aldehyde dehydrogenase family protein	Os04g45720	protein aldehyde dehydrogenase (NAD) family protein
TaAffx.71607.1.A1_at			-1.07064	misc.gluco-, galacto- and mannosidases	SR45 (arginine/serine-rich 45); RNA binding SR spliceosome protein, interacts with SR33 and the U1-70K protein of the U1 snRNP. similar to splicing factor PWI domain-containing protein [Arabidopsis thaliana]			5e-52	unknown protein [Oryza sativa (japonica cultivar-group)] gb|AAP13009.1| unknown protein [Oryza sativa (japonica cultivar-group)]	AT1G16610	arginine/serine-rich protein, putative (SR45)	Os03g53360	protein expressed protein
TaAffx.113313.1.S1_at			-1.07123	not assigned.unknown	similar to unknown protein [Arabidopsis thaliana];			2e-19	OSJNBb0004G23.4 [Oryza sativa (japonica cultivar-group)] emb|CAE04606.2| OSJNBb0004G23.4 [Oryza sativa (japonica cultivar-group)]	AT1G18000	similar to unknown protein [Arabidopsis thaliana] (TAIR:AT1G18010.1); similar to unnamed protein product [Vitis vinifera] (GB:CAO48549.1); contains InterPro domain Protein of unknown function DUF895, eukaryotic (InterPro:IPR010291); contains InterPro domain MFS general substrate transporter (InterPro:IPR016196)]
Ta.22249.1.S1_at			-1.07581	RNA. Processing				3e-12	SR-rich pre-mRNA splicing activator [Oryza sativa (japonica cultivar-group)] gb|AAP06931.1| SR-rich pre-mRNA splicing activator [Oryza sativ			Os03g16390	protein hypothetical protein
TaAffx.110201.1.S1_at			-1.07817	unknown
Ta.28776.1.A1_at			-1.07892		Envelope glycoprotein			2e-09	unknown protein [Oryza sativa (japonica cultivar-group)] dbj|BAD10441.1| unknown protein [Oryza sativa (japonica cultivar-group)]			Os08g40910	protein expressed protein
TaAffx.67544.1.S1_at			-1.08472	misc.other Ferredoxins and Rieske domain	ACD1-LIKE; electron carrier Similar to ACD1. Leaves of antisense ACD1-like plants turn yellow in darkness like wild-type whereas antisense ACD1 plants remain dark after five days of dark treatment. similar to ACD1 (ACCELERATED CELL DEATH 1, PHEOPHORBIDE A OXYGENASE) [Arabidopsis thaliana]			3e-68	putative iron-sulfur cluster-binding protein [Oryza sativa (japonica cultivar-group)] gb|AAS07229.1| putative iron-sulfur cluster-binding pr	AT4G25650	Rieske (2Fe-2S) domain-containing protein	Os03g59120	protein putative cell death suppressor protein
TaAffx.54099.2.S1_at			-1.08583	unknown				1e-09	similar toPlasmodium falciparum (isolate 3D7). Hypothetical protein [Dictyostelium discoideum]	AT1G48400	F-box family protein	Os07g46210	protein hypothetical protein
TaAffx.24576.1.S1_at			-1.09221	unknown				1e-09	putative 24 kDa seed maturation protein [Oryza sativa (japonica cultivar-group)]			Os06g30750	protein Reticulon, putative
Ta.23366.3.A1_x_at			-1.09413	misc.peroxidases	peroxidase, putative Identical to Peroxidase 55 precursor (EC 1.11.1.7) (Atperox P55) (ATP20a) (PER55) [Arabidopsis Thaliana]		CELL RESCUE,DEFENSE AND VIRULENCE/OXIDATIVE STRESS RESPONSE	3e-43	OSJNBa0039K24.9 [Oryza sativa (japonica cultivar-group)] emb|CAE01790.1| OSJNBa0039K24.9 [Oryza sativa (japonica cultivar-group)]	AT5G14130	peroxidase, putative	Os04g59200	protein Peroxidase, putative
TaAffx.29213.1.S1_at			-1.09452	unknown
Ta.23146.2.A1_a_at			-1.09682	lipid metabolism.Phospholipid synthesis.choline-phosphate cytidylyltransferase	cholinephosphate cytidylyltransferase, putative / phosphorylcholine transferase, putative / CTP:phosphocholine cytidylyltransferase, putative similar to cholinephosphate cytidylyltransferase, putative / phosphorylcholine transferase, putative / CTP:phosphocholine cytidylyltransferase, putative [Arabidopsis thaliana]		METABOLISM	6e-12	putative cholinephosphate cytidylyltransferase [Oryza sativa (japonica cultivar-group)] gb|AAP55172.1| putative cholinephosphate cytidylyltr	AT2G32260	cholinephosphate cytidylyltransferase, putative / phosphorylcholine transferase, putative / CTP:phosphocholine	Os10g42790	protein putative cholinephosphate cytidylyltransferase
TaAffx.42796.1.A1_at			-1.09746	misc.oxidases - copper, flavone etc.	monooxygenase Encodes a member of a novel gene family with homology to known proteins involved in hydroxylation and oxidation of an aromatic ring. similar to CTF2B, monooxygenase [Arabidopsis thaliana]			1e-15	putative monooxygenase 2 [Oryza sativa (japonica cultivar-group)] dbj|BAC83300.1| putative monooxygenase 2 [Oryza sativa (japonica cultivar-	AT2G35660	CTF2A; monooxygenase	Os07g30960	protein Monooxygenase, putative
Ta.25398.1.S1_at			-1.09908	signalling.light	ELIP1 (EARLY LIGHT-INDUCABLE PROTEIN); chlorophyll binding Encodes an early light-inducible protein. similar to ELIP2 (EARLY LIGHT-INDUCIBLE PROTEIN 2), chlorophyll binding [Arabidopsis thaliana]	CHLOROPLAST	CELL RESCUE,DEFENSE AND VIRULENCE/CELLULAR SENSING AND RESPONSE TO EXTERNAL STIMULUS	1e-82	unnamed protein product [Hordeum vulgare subsp. vulgare] sp|P14897|ELI9_HORVU Low molecular mass early light-inducible protein HV90, chlorop	AT3G22840	chlorophyll A-B binding family protein / early light-induced protein (ELIP)	Os07g08160	protein Chlorophyll A-B binding protein, putative
Ta.1643.1.S1_at			-1.10106	secondary metabolism.simple phenols	LAC5 (laccase 5); copper ion binding / oxidoreductase putative laccase, a member of laccase family of genes (17 members in Arabidopsis).			1e-86	putative laccase [Oryza sativa (japonica cultivar-group)] dbj|BAB68098.1| putative laccase [Oryza sativa (japonica cultivar-group)]	AT2G40370	laccase, putative / diphenol oxidase, putative	Os01g61160	protein Multicopper oxidase, putative
TaAffx.121470.1.S1_at			-1.10166	not assigned.unknown				6e-25	unknown protein [Oryza sativa (japonica cultivar-group)] gb|AAP21415.1| unknown protein [Oryza sativa (japonica cultivar-group)]	AT3G03870	expressed protein	Os03g59180	protein expressed protein
Ta.10351.1.S1_at			-1.10217	not assigned.unknown				2e-16	unknown protein [Oryza sativa (japonica cultivar-group)] gb|AAP21415.1| unknown protein [Oryza sativa (japonica cultivar-group)]	AT3G03870	expressed protein	Os03g59180	protein expressed protein
Ta.6416.1.S1_at			-1.1055	lipid metabolism.Phospholipid synthesis	ATGPAT6/GPAT6 (GLYCEROL-3-PHOSPHATE ACYLTRANSFERASE 6); 1-acylglycerol-3-phosphate O-acyltransferase/ acyltransferase Encodes a protein with glycerol-3-phosphate acyltransferase activity. Identical to Glycerol-3-phosphate acyltransferase 6 (EC 2.3.1.15) (AtGPAT6) (GPAT6) [Arabidopsis Thaliana]		METABOLISM	1e-110	phospholipid/glycerol acyltransferase-like protein [Oryza sativa (japonica cultivar-group)]	AT2G38110	phospholipid/glycerol acyltransferase family protein	Os01g63580	protein A_IG005I10.4 gene product
TaAffx.97938.1.A1_at			-1.11221	unknown
TaAffx.11059.1.A1_s_at			-1.11273	secondary metabolism.phenylpropanoids.lignin biosynthesis.CAD	ELI3-1 (ELICITOR-ACTIVATED GENE 3); oxidoreductase/ zinc ion binding Encodes a putative mannitol dehydrogenase.		CELLULAR SENSING AND RESPONSE TO EXTERNAL STIMULUS	9e-67	cinnamyl alcohol dehydrogenase [Lolium perenne]	AT4G37980	mannitol dehydrogenase, putative (ELI3-1)	Os10g29470	protein oxidoreductase, zinc-binding dehydrogenase family
Ta.3504.2.A1_at			-1.11819	amino acid metabolism.degradation.aspartate family.asparagine	L-asparaginase, putative / L-asparagine amidohydrolase, putative Identical to Probable L-asparaginase 2 precursor (EC 3.5.1.1)		METABOLISM/AMINOACID METABOLISM	2e-72	asparaginase [Hordeum vulgare]	AT3G16150	L-asparaginase, putative / L-asparagine amidohydrolase, putative	Os04g55710	protein transposon protein, putative, unclassified
TaAffx.108480.1.S1_at			-1.11939	unknown								Os12g29220	protein MTN3 homolog [imported] - Arabidopsis thaliana
Ta.30476.1.A1_x_at			-1.11956	lipid metabolism.FA synthesis and FA elongation.acyl coa ligase	AMP-dependent synthetase and ligase family protein similar to 4-coumarate--CoA ligase, putative / 4-coumaroyl-CoA synthase, putative [Arabidopsis thaliana]		METABOLISM/SECONDARY METABOLISM/METABOLISM OF PHENYLPROPANOIDS/METABOLISM OF SECONDARY PRODUCTS DERIVED FROM PHENYLALANINE AND TYROSINE	4e-71	OSJNBa0088H09.2 [Oryza sativa (japonica cultivar-group)] emb|CAE03444.1| OSJNBa0088H09.2 [Oryza sativa (japonica cultivar-group)]	AT3G48990	AMP-dependent synthetase and ligase family protein	Os04g58710	protein AMP-binding enzyme, putative
Ta.26997.1.S1_at			-1.12237	stress.abiotic.light		CHLOROPLAST	CELL RESCUE,DEFENSE AND VIRULENCE/CELLULAR SENSING AND RESPONSE TO EXTERNAL STIMULUS	1e-61	putative early light-inducible protein [Oryza sativa (japonica cultivar-group)] gb|AAD38281.1| putative low molecular early light-inducible	AT3G22840	chlorophyll A-B binding family protein / early light-induced protein (ELIP)	Os01g14410	protein Chlorophyll A-B binding protein, putative
TaAffx.128466.1.S1_x_at			-1.12631	protein.postranslational modification	CKL4 (Casein Kinase I-like 4); casein kinase I/ kinase similar to CKL3 (Casein Kinase I-like 3), casein kinase I/ kinase [Arabidopsis thaliana]		METABOLISM	1e-141	putative protein kinase ADK1 [Oryza sativa (japonica cultivar-group)]	AT4G28880	CKL3 (Casein Kinase I-like 3); casein kinase I/ kinase]	Os02g17910	protein Protein kinase domain, putative
Ta.18127.1.A1_at			-1.12676	unknown
Ta.3603.1.S1_s_at			-1.12693	transporter.sugars	ATPLT5 (POLYOL TRANSPORTER 5); D-ribose transporter/ D-xylose transporter/ carbohydrate transporter/ galactose transporter/ glucose transporter/ glycerol transporter/ hydrogen:sugar symporter/ mannitol transporter/ monosaccharide transporter/ myo-inositol This gene encodes a plasma membrane-localized polyol/cyclitol/monosaccharide-H+-symporter.			3e-55	polyol transporter [Plantago major]	AT3G18830	mannitol transporter, putative	Os03g10090	protein sugar transporter, putative
Ta.10377.1.A1_at			-1.13004	transport.peptides and oligopeptides	proton-dependent oligopeptide transport (POT) family protein similar to ATPTR2-B (NITRATE TRANSPORTER 1), transporter [Arabidopsis thaliana]		PEPTIDE TRANSPORT	9e-61	putative proton-dependent oligopeptide transport [Oryza sativa (japonica cultivar-group)] gb|AAP53384.1| putative proton-dependent oligopept	AT1G62200	proton-dependent oligopeptide transport (POT) family protein	Os10g22560	protein POT family, putative
TaAffx.86317.1.S1_at			-1.13131	unknown
Ta.14632.1.S1_x_at			-1.13312	misc.glutathione S transferases	ATGSTF13 (Arabidopsis thaliana Glutathione S-transferase (class phi) 13); glutathione transferase Encodes glutathione transferase belonging to the phi class of GSTs. Naming convention according to Wagner et al. (2002). similar to ATGSTF6 (EARLY RESPONSIVE TO DEHYDRATION 11), glutathione transferase [Arabidopsis thaliana]		CELL RESCUE,DEFENSE AND VIRULENCE/METABOLISM/SECONDARY METABOLISM/METABOLISM OF TOXINS	1e-124	glutathione transferase F3 [Triticum aestivum]	AT3G62760	glutathione S-transferase, putative	Os01g27210	protein Glutathione S-transferase, C-terminal domain, putative
Ta.18930.1.A1_at			-1.13326	unknown
TaAffx.59129.1.S1_at			-1.13392	unknown
TaAffx.70070.1.S1_at			-1.13456	unknown
Ta.21250.1.S1_at			-1.13559	RNA.regulation of transcription.MADS box transcription factor family	AGL20 (AGAMOUS-LIKE 20); transcription factor Controls flowering and is required for CO to promote flowering. It acts downstream of FT. Overexpression of (SOC1) AGL20 suppresses not only the late flowering of plants that have functional FRI and FLC alleles but also the delayed phase transitions during the vegetative stages of Identical to SUPPRESSOR OF CONSTANS OVEREXPRESSION 1 protein (Agamous-l…		CELL RESCUE,DEFENSE AND VIRULENCE/CELLULAR SENSING AND RESPONSE TO EXTERNAL STIMULUS	2e-46	transcription factor MADS56 [Oryza sativa (japonica cultivar-group)]	AT2G45660	MADS-box protein (AGL20)	Os02g01360	protein SRF-type transcription factor (DNA-binding and dimerisation domain), putative
TaAffx.136701.1.S1_x_at			-1.13817	unknown
Ta.28142.1.A1_at			-1.13993	not assigned.unknown				2e-28	hypothetical protein [Oryza sativa (japonica cultivar-group)] gb|AAL84290.1| hypothetical protein [Oryza sativa (japonica cultivar-group)]	AT5G64850	expressed protein	Os10g26540	protein hypothetical protein
TaAffx.108908.1.S1_x_at			-1.14085	stress.abiotic	ATOSM34 (OSMOTIN 34) osmotin-like protein Identical to Osmotin-like protein OSM34 precursor (OSM34) [Arabidopsis Thaliana]		CELLULAR SENSING AND RESPONSE TO EXTERNAL STIMULUS/SYSTEMIC INTERACTION WITH THE ENVIRONMENT	2e-92	putative antifungal zeamatin-like protein [Oryza sativa (japonica cultivar-group)] gb|AAS07338.1| putative antifungal zeamatin-like protein	AT4G11650	osmotin-like protein (OSM34)	Os03g46070	protein putative antifungal zeamatin-like protein
TaAffx.79513.1.S1_at			-1.15148	unknown				5e-19	unknown protein [Oryza sativa (japonica cultivar-group)] ref|XP_506453.1| PREDICTED OSJNBb0040H10.32 gene product [Oryza sativa (japonica cu			Os07g41410	protein expressed protein
Ta.17960.1.S1_at			-1.15191	secondary metabolism.phenylpropanoids	O-methyltransferase family 2 protein similar to O-methyltransferase family 2 protein [Arabidopsis thaliana]			6e-36	O-methyltransferase [Secale cereale]	AT4G35150	O-methyltransferase family 2 protein	Os11g20090	protein O-methyltransferase
Ta.6111.1.S1_x_at			-1.15285	amino acid metabolism.synthesis.branched chain group.common.acetolactate synthase	acetolactate synthase small subunit, putative similar to acetolactate synthase small subunit, putative [Arabidopsis thaliana]		METABOLISM/AMINOACID METABOLISM	6e-52	acetolactate synthase small subunit [Nicotiana plumbaginifolia]	AT5G16290	acetolactate synthase small subunit, putative	Os11g14950	protein acetolactate synthase, small subunit, putative
Ta.11623.2.A1_at			-1.15863	not assigned.no ontology.BTB/POZ domain-containing protein	BTB/POZ domain-containing protein similar to BTB/POZ domain-containing protein [Arabidopsis thaliana]			2e-42	POZ domain protein family-like [Oryza sativa (japonica cultivar-group)] dbj|BAD10119.1| POZ domain protein family-like [Oryza sativa (japoni	AT1G55760	BTB/POZ domain-containing protein	Os08g38700	protein BTB/POZ domain, putative
Ta.23307.3.S1_at			-1.16147	unknown	Immediate early response 5-like
TaAffx.114108.1.S1_at			-1.1659	lipid metabolism.lipid degradation.beta-oxidation.acyl CoA reductase	oxidoreductase, acting on the CH-CH group of donors similar to acyl CoA reductase, putative / male-sterility protein, putative [Arabidopsis thaliana]		GENERATIVE POLLEN CELL/MALE GAMETOPHYTE/MICROSPORE DEVELOPMENT/GAMETOPHYTE DEVELOPMENT	6e-13	putative fatty acyl coA reductase [Oryza sativa (japonica cultivar-group)] dbj|BAC84377.1| putative fatty acyl coA reductase [Oryza sativa (	AT3G44550	acyl CoA reductase, putative	Os07g30600	protein Male sterility protein, putative
Ta.19976.1.S1_s_at			-1.16898	misc.short chain dehydrogenase/reductase (SDR)	short-chain dehydrogenase/reductase (SDR) family protein similar to short-chain dehydrogenase/reductase (SDR) family protein [Arabidopsis thaliana] (			2e-43	putative short-chain alcohol dehydrogenase [Oryza sativa (japonica cultivar-group)] gb|AAP54083.1| putative short-chain alcohol dehydrogenas	AT3G03980	short-chain dehydrogenase/reductase (SDR) family protein	Os10g31780	protein short-chain alcohol dehydrogenase like protein
TaAffx.108243.1.S1_at			-1.17853	misc.glutathione S transferases	ATGSTU17/ERD9/GST30/GST30B (EARLY-RESPONSIVE TO DEHYDRATION 9, GLUTATHIONE S-TRANSFERASE 30, GLUTATHIONE S-TRANSFERASE 30B); glutathione transferase similar to ATGSTU18 (GLUTATHIONE S-TRANSFERASE 29), glutathione transferase [Arabidopsis thaliana]		CELL RESCUE,DEFENSE AND VIRULENCE/METABOLISM/METABOLISM OF TOXINS/GLUTATHIONE CONJUGATION REACTION	1e-37	glutathione S-transferase GST 26 [Zea mays]	AT1G10370	glutathione S-transferase, putative (ERD9)	Os10g38710	protein putative glutathione S-transferase
TaAffx.55665.1.S1_at			-1.18401	not assigned.unknown				3e-23	unknown protein [Oryza sativa (japonica cultivar-group)] gb|AAO38836.1| unknown protein [Oryza sativa (japonica cultivar-group)]	AT1G48450	expressed protein	Os03g50870	protein expressed protein
Ta.7511.1.S1_at			-1.19566	signalling.receptor kinases.leucine rich repeat VIII-1	leucine-rich repeat transmembrane protein kinase, putative similar to leucine-rich repeat transmembrane protein kinase, putative [Arabidopsis thaliana]		METABOLISM	2e-78	unknown protein [Arabidopsis thaliana] ref|NP_178080.2| leucine-rich repeat transmembrane protein kinase, putative [Arabidopsis thaliana]	AT1G79620	leucine-rich repeat transmembrane protein kinase, putative	Os03g21230	protein Similar to receptor protein kinase
TaAffx.109850.1.A1_s_at			-1.1988	DNA.synthesis/chromatin structure				3e-76	maturase [Triticum aestivum] dbj|BAB47015.1| maturase within trnK intron [Triticum aestivum]
TaAffx.55993.1.S1_at			-1.20234	misc.GDSL-motif lipase	GDSL-motif lipase/hydrolase family protein similar to GDSL-motif lipase, putative [Arabidopsis thaliana]		METABOLISM	1e-17	putative proline-rich protein APG isolog [Cicer arietinum]	AT3G16370	GDSL-motif lipase/hydrolase family protein	Os06g05630	protein Proline-rich protein APG isolog
Ta.1707.1.S1_at			-1.20346	development.unspecified	senescence-associated protein-related similar to senescence-associated protein-related [Arabidopsis thaliana]			1e-50	OSJNBa0013K16.15 [Oryza sativa (japonica cultivar-group)] emb|CAE03766.2| OSJNBa0013K16.15 [Oryza sativa (japonica cultivar-group)]	AT5G47060	senescence-associated protein-related	Os04g49660	protein hypothetical protein
TaAffx.85640.1.S1_at			-1.2039	unknown
Ta.28600.1.S1_at			-1.21513	protein.degradation	SCPL48 (serine carboxypeptidase-like 48); serine carboxypeptidase similar to SCPL47 (serine carboxypeptidase-like 47), serine carboxypeptidase [Arabidopsis thaliana] Peptidase S10, serine carboxypeptidase;			1e-128	gibberellin responsive protein sp|P11515|CBP3_WHEAT Serine carboxypeptidase III precursor (CP-WIII)	AT3G45010	serine carboxypeptidase III, putative	Os02g02320	protein serine carboxypeptidase iii precursor (ec 3.4.16.5).
Ta.25712.1.S1_at			-1.21544	not assigned.no ontology	hydrolase, alpha/beta fold family protein similar to hydrolase, alpha/beta fold family protein [Arabidopsis thaliana]		METABOLISM	7e-06	putative hydrolase [Oryza sativa (japonica cultivar-group)] dbj|BAD08096.1| putative hydrolase [Oryza sativa (japonica cultivar-group)] dbj|	AT2G18360	hydrolase, alpha/beta fold family protein	Os02g47780	protein hydrolase, alpha/beta fold family, putative
TaAffx.78737.1.S1_at			-1.21834	unknown
Ta.28600.1.S1_a_at			-1.22381	protein.degradation	SCPL48 (serine carboxypeptidase-like 48); serine carboxypeptidase similar to SCPL47 (serine carboxypeptidase-like 47), serine carboxypeptidase [Arabidopsis thaliana] Peptidase S10, serine carboxypeptidase;			9e-93	serine carboxypeptidase III, CP-MIII [Hordeum vulgare subsp. vulgare] sp|P21529|CBP3_HORVU Serine carboxypeptidase III precursor (CP-MIII)	AT3G45010	serine carboxypeptidase III, putative	Os02g02320	protein serine carboxypeptidase iii precursor (ec 3.4.16.5).
TaAffx.104384.1.S1_at			-1.22824	unknown
Ta.23366.3.A1_at			-1.22907	misc.peroxidases	peroxidase, putative Identical to Peroxidase 55 precursor (EC 1.11.1.7) (Atperox P55) (ATP20a) (PER55) [Arabidopsis Thaliana]		CELL RESCUE,DEFENSE AND VIRULENCE/OXIDATIVE STRESS RESPONSE	3e-43	OSJNBa0039K24.9 [Oryza sativa (japonica cultivar-group)] emb|CAE01790.1| OSJNBa0039K24.9 [Oryza sativa (japonica cultivar-group)]	AT5G14130	peroxidase, putative	Os04g59200	protein Peroxidase, putative
Ta.9458.1.S1_at			-1.23115	nucleotide metabolism.phosphotransfer and pyrophosphatases.misc	inorganic pyrophosphatase, putative (soluble) / pyrophosphate phospho-hydrolase, putative / PPase, putative similar to inorganic pyrophosphatase, putative (soluble) / pyrophosphate phospho-hydrolase, putative / PPase, putative [Arabidopsis thaliana]		METABOLISM	1e-96	putative inorganic pyrophosphatase [Oryza sativa (japonica cultivar-group)] gb|AAS75249.1| putative inorganic pyrophosphatase [Oryza sativa	AT3G53620	inorganic pyrophosphatase, putative (soluble) / pyrophosphate phospho-hydrolase, putative / PPase, putative	Os01g74350	protein inorganic pyrophosphatase, putative
Ta.7971.1.S1_at			-1.23387	unknown				4e-10	OSJNBa0083D01.7 [Oryza sativa (japonica cultivar-group)] ref|XP_472206.1| OSJNBa0083D01.7 [Oryza sativa (japonica cultivar-group)]			Os04g30860	protein Ulp1 protease family, C-terminal catalytic domain, putative
Ta.14834.1.S1_at			-1.23827	unknown
TaAffx.64211.1.A1_at			-1.24233	unknown				0.0003	unnamed protein product [Homo sapiens]
Ta.11558.1.S1_at			-1.24283	protein.degradation.ubiquitin.E2	UBC25 (ubiquitin-conjugating enzyme 23); small conjugating protein ligase similar to UBC26 (ubiquitin-conjugating enzyme 25), ubiquitin-protein ligase [Arabidopsis thaliana]			3e-55	ubiquitin-conjugating enzyme -like [Oryza sativa (japonica cultivar-group)]	AT3G15355	ubiquitin-conjugating enzyme-related	Os01g13280	protein Ubiquitin-conjugating enzyme, putative
Ta.3553.1.S1_x_at			-1.24658	unknown				0.0005	OSJNBa0055H05.1 [Oryza sativa (japonica cultivar-group)] emb|CAE02714.2| OSJNBa0055H05.1 [Oryza sativa (japonica cultivar-group)]			Os11g11980	protein expressed protein
Ta.19858.1.A1_x_at			-1.25126		Monofunctional biosynthetic peptidoglycan transglycosylase
Ta.9399.1.S1_at			-1.25541	secondary metabolism.flavonoids.chalcones	aldo/keto reductase, putative similar to aldo/keto reductase, putative [Arabidopsis thaliana]			1e-115	OSJNBa0064H22.5 [Oryza sativa (japonica cultivar-group)] emb|CAD40878.2| OSJNBa0064H22.5 [Oryza sativa (japonica cultivar-group)]	AT1G59950	aldo/keto reductase, putative	Os04g37490	protein oxidoreductase, aldo/keto reductase family, putative
TaAffx.128418.14.A1_at			-1.2586	signalling.light	ELIP1 (EARLY LIGHT-INDUCABLE PROTEIN); chlorophyll binding Encodes an early light-inducible protein. similar to ELIP2 (EARLY LIGHT-INDUCIBLE PROTEIN 2), chlorophyll binding [Arabidopsis thaliana]	CHLOROPLAST	CELL RESCUE,DEFENSE AND VIRULENCE/CELLULAR SENSING AND RESPONSE TO EXTERNAL STIMULUS	8e-62	unnamed protein product [Hordeum vulgare subsp. vulgare] sp|P14895|ELI5_HORVU High molecular mass early light-inducible protein HV58, chloro	AT3G22840	chlorophyll A-B binding family protein / early light-induced protein (ELIP)	Os07g08160	protein Chlorophyll A-B binding protein, putative
Ta.26215.1.S1_at			-1.25936	RNA.regulation of transcription.MADS box transcription factor family	AGL12 (AGAMOUS-LIKE 12); transcription factor AGL12, AGL14, and AGL17 are all preferentially expressed in root tissues and therefore represent the only characterized MADS box genes expressed in roots. Identical to Agamous-like MADS-box protein AGL12 (AGL12) [Arabidopsis Thaliana] (GB:Q38841;GB:Q9SF79); similar to SHP1 (SHATTERPROOF 1), DNA binding / transcription factor [Arabidopsis thaliana]			5e-71	putative MADS-box protein FDRMADS3 [Oryza sativa (japonica cultivar-group)] dbj|BAD09511.1| putative MADS-box protein FDRMADS3 [Oryza sativa	AT1G71692	MADS-box protein (AGL12)	Os08g02070	protein SRF-type transcription factor (DNA-binding and dimerisation domain), putative
Ta.10390.1.S1_at			-1.26282	protein.degradation.cysteine protease	cysteine proteinase, putative similar to cysteine proteinase, putative [Arabidopsis thaliana]			8e-78	PREDICTED OJ1150_A11.17 gene product [Oryza sativa (japonica cultivar-group)] ref|XP_483741.1| putative cysteine proteinase [Oryza sativa (j	AT5G50260	cysteine proteinase, putative	Os08g44270	protein Papain family cysteine protease, putative
TaAffx.28750.1.S1_at			-1.26342	unknown
Ta.21281.1.S1_at			-1.27032	transport.ABC transporters and multidrug resistance systems	ATPDR6/PDR6 (PLEIOTROPIC DRUG RESISTANCE 6); ATPase, coupled to transmembrane movement of substances Identical to Pleiotropic drug resistance protein 6 (PDR6) [Arabidopsis Thaliana] (		METABOLISM	1e-80	PDR-like ABC transporter [Oryza sativa (japonica cultivar-group)]	AT2G36380	ABC transporter family protein	Os11g37700	protein Similar to probable ABC transporter [imported] - Arabidopsis thaliana
Ta.11641.1.A1_at			-1.27259	unknown
Ta.14489.1.S1_at			-1.27957	stress.abiotic				8e-39	BLT14.1 protein [Hordeum vulgare subsp. vulgare] pir||T04475 probable acclimation protein - barley
Ta.9328.1.S1_at			-1.28911	protein.postranslational modification	PAS2 (PASTICCINO 2) Protein tyrosine phosphatase-like involved in cell division and differentiation. Interacts with CDKA;1 only in its phosphorylated form, preventing dephosphorylation. Overexpression slowed down cell division in suspension cell cultures at the G2-to-M transition and early mitosis and inhibited Arabidopsis seedling growth. Localized in the cytoplasm of dividing cells but moved in…		METABOLISM/CELL TYPE DIFFERENTIATION	1e-101	OSJNBb0067G11.14 [Oryza sativa (japonica cultivar-group)] emb|CAE01738.2| OSJNBb0056F09.1 [Oryza sativa (japonica cultivar-group)] ref|XP_47	AT5G10480	protein tyrosine phosphatase-like protein, putative (PAS2)	Os04g20280	protein Protein tyrosine phosphatase-like protein, PTPLA, putative
TaAffx.111474.1.S1_at			-1.29094	unknown
Ta.1520.3.S1_x_at			-1.29259	RNA.RNA binding	ATGRP7 (COLD, CIRCADIAN RHYTHM, AND RNA BINDING 2); RNA binding / double-stranded DNA binding / single-stranded DNA binding Encodes a small glycine-rich RNA binding protein that is part of a negative-feedback loop through which AtGRP7 regulates the circadian oscillations of its own transcript. Gene expression is induced by cold. Identical to Glycine-rich RNA-binding protein 7 (GRP7) [Arabidopsis …		CELLULAR SENSING AND RESPONSE TO EXTERNAL STIMULUS	1e-05	Nop1p [Saccharomyces cerevisiae] emb|CAA98572.1| NOP1 [Saccharomyces cerevisiae] emb|CAA88345.1| nucleolar protein NOP1 (J05230) [Saccharomy	AT2G21660	glycine-rich RNA-binding protein (GRP7)	Os03g46770	protein retrotransposon protein, putative, Ty1-copia sub-class
Ta.29761.1.A1_at			-1.29639	not assigned.unknown				8e-17	unknown protein [Oryza sativa (japonica cultivar-group)] ref|XP_507003.1| PREDICTED OJ1611_C08.37 gene product [Oryza sativa (japonica culti	AT2G31945	expressed protein	Os02g53410	protein expressed protein
TaAffx.37775.1.A1_s_at			-1.29655	development.unspecified/RNA. Regulation of transcription	ANAC074 (Arabidopsis NAC domain containing protein 74); transcription factor similar to no apical meristem (NAM) family protein [Arabidopsis thaliana]			4e-34	putative NAC domain protein NAC1 [Oryza sativa (japonica cultivar-group)] ref|XP_507036.1| PREDICTED OJ1116_E04.11 gene product [Oryza sativ	AT4G28530	no apical meristem (NAM) family protein	Os02g56600	protein No apical meristem (NAM) protein, putative
Ta.8614.1.S1_at			-1.29844	RNA.regulation of transcription.WRKY domain transcription factor family	WRKY70 (WRKY DNA-binding protein 70); transcription factor member of WRKY Transcription Factor; Group III. Function as activator of SA-dependent defense genes and a repressor of JA-regulated genes. WRKY70-controlled suppression of JA-signaling is partly executed by NPR1. Identical to Probable WRKY transcription factor 70 (WRKY DNA-binding protein 70) (WRKY70) [Arabidopsis Thaliana] (		CELL RESCUE,DEFENSE AND VIRULENCE/METABOLISM/SECONDARY METABOLISM/CELLULAR SENSING/SYSTEMIC INTERACTION	8e-57	TPA: WRKY transcription factor 45 [Oryza sativa (indica cultivar-group)]	AT3G56400	WRKY family transcription factor	Os05g25770	protein WRKY DNA -binding domain, putative
Ta.28104.1.S1_at			-1.30155	not assigned.no ontology.hydroxyproline rich proteins	hydroxyproline-rich glycoprotein family protein similar to hydroxyproline-rich glycoprotein family protein [Arabidopsis thaliana]			6e-27	periaxin-like protein [Arabidopsis thaliana] ref|NP_196515.1| hydroxyproline-rich glycoprotein family protein [Arabidopsis thaliana]	AT5G09530	hydroxyproline-rich glycoprotein family protein	Os07g40850	protein expressed protein
Ta.27863.1.A1_at			-1.30205	unknown
Ta.16907.1.S1_at			-1.30461		WRKY45 transcription factor
TaAffx.105543.1.S1_at			-1.30615		terpene synthase			2e-34	putative linalool synthase [Oryza sativa (japonica cultivar-group)] dbj|BAD07605.1| putative linalool synthase [Oryza sativa (japonica culti	AT3G14540	terpene synthase/cyclase family protein	Os02g02930	protein Terpene synthase family, metal binding domain, putative
Ta.21340.1.S1_a_at			-1.30659		Transcriptional regulator			7e-26	hypothetical protein [Oryza sativa (japonica cultivar-group)] dbj|BAC99357.1| hypothetical protein [Oryza sativa (japonica cultivar-group)]	AT2G16050	DC1 domain-containing protein	Os08g31170	protein DC1 domain, putative
Ta.25635.2.S1_at			-1.31254	cell.organisation	ANNAT3 (ANNEXIN 3, ANNEXIN ARABIDOPSIS 3); calcium ion binding / calcium-dependent phospholipid binding Annexins are calcium binding proteins that are localized in the cytoplasm. When cytosolic Ca2+ increases, they relocate to the plasma membrane. similar to annexin, putative [Arabidopsis thaliana]		LIPID BINDING/SYSTEMIC INTERACTION WITH THE ENVIRONMENT	1e-15	unknown protein [Oryza sativa (japonica cultivar-group)] gb|AAT38062.1| unknown protein [Oryza sativa (japonica cultivar-group)]	AT2G38760	annexin 3 (ANN3)	Os05g31750	protein Annexin, putative
Ta.28613.1.S1_at			-1.31938	stress.abiotic.unspecified	LTI30/XERO2 (LOW TEMPERATURE-INDUCED 30) Belongs to the dehydrin protein family, which contains highly conserved stretches of 7-17 residues that are repetitively scattered in their sequences, the K-, S-, Y- and lysine rich segments. LTI29 and LTI30 double overexpressors confer freeze tolerance. Located in membranes. mRNA upregulated by water deprivation and abscisic acid. Identical to Dehydrin Xe…		CELL RESCUE,DEFENSE AND VIRULENCE/ABSCISIC ACID RESPONSE/CELLULAR SENSING/SYSTEMIC INTERACTION WITH THE ENVIRONMENT	2e-70	cold acclimation protein WCOR726 [Triticum aestivum] pir||T06804 probable dehydrin WCOR726 - wheat	AT3G50970	dehydrin xero2 (XERO2) / low-temperature-induced protein LTI30 (LTI30)	Os11g26780	protein dehydrin rab 16b
Ta.12692.1.A1_at			-1.32295	cell wall.cell wall proteins.LRR	Serine/arginine repetitive matrix			8e-15	OJ1656_A11.3 [Oryza sativa (japonica cultivar-group)] dbj|BAB85314.1| OJ1656_A11.3 [Oryza sativa (japonica cultivar-group)]			Os01g73670	protein expressed protein
Ta.18832.1.S1_at			-1.32782	not assigned.no ontology.hydroxyproline rich proteins	hydroxyproline-rich glycoprotein family protein similar to hydroxyproline-rich glycoprotein family protein [Arabidopsis thaliana]			3e-22	unknown protein [Oryza sativa (japonica cultivar-group)] dbj|BAC15505.1| unknown protein [Oryza sativa (japonica cultivar-group)]	AT5G09530	hydroxyproline-rich glycoprotein family protein	Os07g40890	protein expressed protein
Ta.12331.1.A1_s_at			-1.33323	not assigned.unknown						AT5G22390	expressed protein	Os12g05890	protein expressed protein
Ta.12590.1.S1_x_at			-1.33591	amino acid metabolism.synthesis.serine-glycine-cysteine group.glycine.sarcosine oxidase	sarcosine oxidase family protein Identical to Probable sarcosine oxidase (EC 1.5.3.1) [Arabidopsis Thaliana]		METABOLISM/AMINOACID METABOLISM	1e-156	putative sarcosine oxidase [Oryza sativa (japonica cultivar-group)] dbj|BAB90345.1| putative L-pipecolic acid oxidase [Oryza sativa (japonic	AT2G24580	sarcosine oxidase family protein	Os09g32290	protein hypothetical protein
Ta.13973.1.S1_x_at			-1.33896	not assigned.unknown				2e-21	unknown protein [Oryza sativa (japonica cultivar-group)] dbj|BAC79927.1| unknown protein [Oryza sativa (japonica cultivar-group)] dbj|BAD301	AT3G57450	expressed protein	Os07g08830	protein hypothetical protein
Ta.23307.3.S1_x_at			-1.34174	unknown	Immediate early response 5-like
Ta.23069.1.S1_at			-1.34347	RNA.regulation of transcription.Aux/IAA family	SHY2 (SHORT HYPOCOTYL 2); transcription factor SHY2/IAA3 regulates multiple auxin responses in roots. It is induced rapidly by IAA, and has been shown to be phosphorylated by oat phytochrome A in vitro. Identical to Auxin-responsive protein IAA3 (Indoleacetic acid-induced protein 3) (Short hypocotyl) (Suppressor of HY2) (IAA3) [Arabidopsis Thaliana]		CELLULAR SENSING AND RESPONSE TO EXTERNAL STIMULUS/SISTEMIC INTERACTION WITH THE ENVIRONMENT	1e-61	putative auxin-induced protein [Oryza sativa (japonica cultivar-group)] gb|AAS07279.1| putative auxin-induced protein [Oryza sativa (japonic	AT1G04240	auxin-responsive protein / indoleacetic acid-induced protein 3 (IAA3)	Os12g40900	protein AUX/IAA family
Ta.30731.1.S1_at			-1.34555	misc.UDP glucosyl and glucoronyl transferases	(UDP-glucosyl transferase 73D1); UDP-glycosyltransferase similar to DOGT1 (DON-GLUCOSYLTRANSFERASE), UDP-glycosyltransferase/ transferase, transferring glycosyl groups [Arabidopsis thaliana]		METABOLISM	9e-68	unknown protein [Oryza sativa (japonica cultivar-group)]	AT3G53150	UDP-glucoronosyl/UDP- glucosyl transferase family protein	Os05g42040	protein expressed protein
TaAffx.29865.1.S1_at			-1.34677	transport.peptides and oligopeptides	ATPTR3/PTR3 (PEPTIDE TRANSPORTER PROTEIN 3); transporter similar to proton-dependent oligopeptide transport (POT) family protein [Arabidopsis thaliana]		PEPTIDE TRANSPORT	2e-14	putative peptide transport protein [Oryza sativa (japonica cultivar-group)] ref|NP_921933.1| putative peptide transport protein [Oryza sativ	AT5G46050	proton-dependent oligopeptide transport (POT) family protein	Os03g04570	protein POT family, putative
TaAffx.109085.1.S1_at			-1.34859	unknown
TaAffx.26888.1.S1_at			-1.34917	amino acid metabolism.degradation.aromatic aa.tyrosine	HGO (HOMOGENTISATE 1,2-DIOXYGENASE); homogentisate 1,2-dioxygenase homogentisate 1,2-dioxygenase Identical to Homogentisate 1,2-dioxygenase (EC 1.13.11.5) (Homogentisicase) (Homogentisate oxygenase) (Homogentisic acid oxidase) (HGO) [Arabidopsis Thaliana]		METABOLISM/AMINOACID METABOLISM	8e-18	homogentisate 1,2-dioxygenase [Arabidopsis thaliana]	AT5G54080	homogentisate 1,2-dioxygenase / homogentisicase/homogentisate oxygenase / homogentisic acid oxidase (HGO)	Os06g01360	protein homogentisate 1,2-dioxygenase
Ta.14341.1.S1_at			-1.35076	secondary metabolism.wax	CUT1 (CUTICULAR 1); acyltransferase involved in wax biosynthesis; required for elongation of C24 very-long-chain fatty acids Identical to 3-ketoacyl-CoA synthase 6 (EC 2.3.1.-) (		METABOLISM	4e-83	very-long-chain fatty acid condensing enzyme CUT1 [validated] - Arabidopsis thaliana gb|AAG52390.1| very-long-chain fatty acid condensing en	AT1G68530	very-long-chain fatty acid condensing enzyme (CUT1)	Os03g12030	protein very-long-chain fatty acid condensing enzyme CUT1
Ta.23146.3.A1_a_at			-1.35124	unknown
TaAffx.81412.1.S1_at			-1.3691	not assigned.unknown				2e-05	hypothetical protein [Oryza sativa (japonica cultivar-group)]	AT4G35920	expressed protein	Os11g43990	protein expressed protein
TaAffx.115792.1.S1_at			-1.36967		3'-N-debenzoyltaxol N-benzoyltransferase-like			3e-06	unknown protein [Oryza sativa (japonica cultivar-group)] gb|AAT38079.1| unknown protein [Oryza sativa (japonica cultivar-group)]			Os05g08640	protein Transferase family
TaAffx.56160.1.S1_at			-1.39039	stress.abiotic.heat	ATHSP101 (HEAT SHOCK PROTEIN 101); ATP binding / ATPase Encodes ClpB1, which belongs to the Casein lytic proteinase/heat shock protein 100 (Clp/Hsp100) family. Involved in refolding of proteins which form aggregates under heat stress.		CELL RESCUE,DEFENSE AND VIRULENCE/METABOLISM/CELLULAR SENSING AND RESPONSE TO EXTERNAL STIMULUS/OXIDATIVE STRESS RESPONSE	1e-35	101 kDa heat shock protein; HSP101 [Nicotiana tabacum]	AT1G74310	heat shock protein 101 (HSP101)	Os05g44340	protein Clp amino terminal domain, putative
Ta.14632.1.S1_at			-1.39179	misc.glutathione S transferases	ATGSTF13 (Arabidopsis thaliana Glutathione S-transferase (class phi) 13); glutathione transferase Encodes glutathione transferase belonging to the phi class of GSTs. Naming convention according to Wagner et al. (2002). similar to ATGSTF6 (EARLY RESPONSIVE TO DEHYDRATION 11), glutathione transferase [Arabidopsis thaliana]		CELL RESCUE,DEFENSE AND VIRULENCE/METABOLISM/SECONDARY METABOLISM/METABOLISM OF TOXINS/GLUTATHIONE CONJUGATION ENZYME	1e-124	glutathione transferase F3 [Triticum aestivum]	AT3G62760	glutathione S-transferase, putative	Os01g27210	protein Glutathione S-transferase, C-terminal domain, putative
TaAffx.106302.1.S1_x_at			-1.39401	lipid metabolism.lipid transfer proteins etc	LTP3 (LIPID TRANSFER PROTEIN 3); lipid binding lipid transfer protein 3 Identical to Nonspecific lipid-transfer protein 3 precursor (LTP 3) (LTP3) [Arabidopsis Thaliana] (		LIPID BINDING/ABSCISIC ACID RESPONSE/CELLULAR SENSING/SYSTEMIC INTERACTION	4e-57	lipid transfer protein 3 [Triticum aestivum]	AT5G59320	lipid transfer protein 3 (LTP3)	Os12g02340	protein Protease inhibitor/seed storage/LTP family, putative
Ta.9458.2.S1_at			-1.3963	nucleotide metabolism.phosphotransfer and pyrophosphatases.misc	inorganic pyrophosphatase, putative (soluble) / pyrophosphate phospho-hydrolase, putative / PPase, putative similar to inorganic pyrophosphatase, putative (soluble) / pyrophosphate phospho-hydrolase, putative / PPase, putative [Arabidopsis thaliana]		METABOLISM	6e-82	putative inorganic pyrophosphatase [Oryza sativa (japonica cultivar-group)] gb|AAS75249.1| putative inorganic pyrophosphatase [Oryza sativa	AT3G53620	inorganic pyrophosphatase, putative (soluble) / pyrophosphate phospho-hydrolase, putative / PPase, putative	Os01g74350	protein inorganic pyrophosphatase, putative
TaAffx.16182.1.A1_at			-1.39928	not assigned.no ontology/ amino acid binding	ACT domain-containing protein similar to ACT domain-containing protein [Arabidopsis thaliana]			1e-46	unknown protein [Oryza sativa (japonica cultivar-group)]	AT2G39570	ACT domain-containing protein	Os09g39740	protein expressed protein
Ta.5504.1.S1_x_at			-1.4022	not assigned.unknown				3e-47	hypothetical protein [Oryza sativa (japonica cultivar-group)] gb|AAP54639.1| hypothetical protein [Oryza sativa (japonica cultivar-group)] g	AT4G24130	expressed protein	Os10g37400	protein hypothetical protein
TaAffx.94000.1.S1_at			-1.40316	stress.biotic	Barley stem rust resistance protein [Hordeum vulgare var. distichum
Ta.16047.1.S1_at			-1.41478	development.unspecified	MS2 (MALE STERILITY 2) Similar to fatty acid reductases. Identical to Male sterility protein 2 (MS2) [Arabidopsis Thaliana] (GB:Q08891;GB:Q9LHM3); similar to male sterility protein, putative [Arabidopsis thaliana] ); similar to male sterility protein 2-2 [Brassica napus] (GB:AAZ06658.1); contains InterPro domain Male sterility; (InterPro:IPR004262); contains InterPro domain Male sterility C-termi…		GENERATIVE POLLEN CELL/MALE GAMETOPHYTE/MICROSPORE DEVELOPMENT/GAMETOPHYTE DEVELOPMENT	5e-06	putative male sterility protein [Oryza sativa (japonica cultivar-group)] gb|AAL84297.1| putative male sterility protein [Oryza sativa (japon	AT3G11980	male sterility protein 2 (MS2)	Os03g07140	protein putative male sterility protein
Ta.18648.1.S1_at			-1.41594	not assigned.no ontology	In2-1 protein, putative similar to In2-1 protein, putative [Arabidopsis thaliana]			2e-16	putative In2.1 protein [Triticum aestivum] pir||T06480 safener-induced In2.1-like protein - wheat	AT3G55040	In2-1 protein, putative	Os03g17480	protein putative glutathione S-transferase
Ta.23307.3.S1_a_at			-1.43714	unknown	Immediate early response 5-like
TaAffx.80336.2.S1_x_at			-1.44865	not assigned.unknown				2e-41	unknown protein [Oryza sativa (japonica cultivar-group)] gb|AAP54172.1| unknown protein [Oryza sativa (japonica cultivar-group)] gb|AAN05517	AT1G07040	expressed protein	Os10g32680	protein expressed protein
Ta.11031.1.A1_at			-1.45201	not assigned.unknown				1e-33	unknown protein [Oryza sativa (japonica cultivar-group)] gb|AAP21415.1| unknown protein [Oryza sativa (japonica cultivar-group)]	AT3G03870	expressed protein	Os03g59180	protein expressed protein
Ta.25920.1.A1_at			-1.45529		Myb-related protein
Ta.13682.1.A1_at			-1.46224	not assigned.unknown	VEP1 (VEIN PATTERNING 1) encodes a novel protein containing mammalian death domain involved in programmed cell death. Gene is expressed in vascular system and mutants carrying dominant mutation in the gene have defective vascular patterning. Gene expression is induced specifically by wounding. similar to wound-responsive protein-related [Arabidopsis thaliana]		CELL RESCUE,DEFENSE AND VIRULENCE/SYSTEMIC INTERACTION WITH THE ENVIRONMENT	2e-44	expressed protein [Oryza sativa (japonica cultivar-group)] gb|AAU89185.1| progesterone 5-beta-reductase, putative [Oryza sativa (japonica cu	AT4G24220	expressed protein	Os03g32170	protein hypothetical protein
Ta.22120.1.S1_at			-1.47088	secondary metabolism.flavonoids.flavonols	(UDP-glucosyl transferase 73C6); UDP-glucosyltransferase/ UDP-glycosyltransferase/ transferase, transferring glycosyl groups The At2g36790 gene encodes a UDP-glucose:flavonol-3-O-glycoside-7-O-glucosyltransferase		METABOLISM/SECONDARY METABOLISM	5e-44	putative glucosyltransferase [Oryza sativa (japonica cultivar-group)] gb|AAP52435.1| putative glucosyltransferase [Oryza sativa (japonica	AT2G36800	DOGT1 (DON-GLUCOSYLTRANSFERASE); UDP-glycosyltransferase/ transferase, transferring glycosyl groups	Os10g09990	protein UDP-glucoronosyl and UDP-glucosyl transferase
Ta.941.1.A1_at			-1.47255	signalling.receptor kinases.DUF 26	protein kinase family protein similar to receptor-like protein kinase, putative [Arabidopsis thaliana]		METABOLISM	5e-41	OSJNBb0042I07.2 [Oryza sativa (japonica cultivar-group)] emb|CAD40630.2| OSJNBa0016N04.14 [Oryza sativa (japonica cultivar-group)] ref|XP_47	AT4G23270	protein kinase family protein	Os04g30030	protein stem rust resistance protein
Ta.16171.1.S1_at			-1.47929	not assigned.no ontology.hydroxyproline rich proteins	hydroxyproline-rich glycoprotein family protein similar to hydroxyproline-rich glycoprotein family protein [Arabidopsis thaliana]			2e-35	PREDICTED OJ1634_B10.112 gene product [Oryza sativa (japonica cultivar-group)] ref|XP_479031.1| early nodulin 75 precursor-like protein [Ory	AT5G09530	hydroxyproline-rich glycoprotein family protein	Os07g40850	protein expressed protein
TaAffx.58690.1.S1_at			-1.47947	transport			PEPTIDE TRANSPORT	2e-08	putative peptide transporter [Oryza sativa (japonica cultivar-group)] dbj|BAD08757.1| putative peptide transporter [Oryza sativa (japonica	AT3G54450	proton-dependent oligopeptide transport (POT) family protein	Os08g41590	protein POT family, putative
TaAffx.59478.1.S1_at			-1.48527	misc.cytochrome P450	CYP86B1 (cytochrome P450, family 86, subfamily B, polypeptide 1); oxygen binding cytochrome P450 CYP86B1, nuclear gene for chloroplast product similar to cytochrome P450 family protein [Arabidopsis thaliana]	CHLOROPLAST		2e-76	putative cytochrome P450 protein [Oryza sativa (japonica cultivar-group)] gb|AAP54351.1| putative cytochrome P450 protein [Oryza sativa (jap	AT5G23190	cytochrome P450 family protein	Os10g34480	protein putative cytochrome P450 protein
Ta.19858.1.A1_at			-1.48891		Monofunctional biosynthetic peptidoglycan transglycosylase
Ta.7871.2.S1_a_at			-1.49045	lipid metabolism.glyceral metabolism.Glycerol-3-phosphate dehydrogenase (NAD+)	GPDHC1; NAD binding / glycerol-3-phosphate dehydrogenase (NAD+) Encodes a protein with NAD-dependent glycerol-3-phosphate (G3P) dehydrogenase which was shown to complement an Escherichia coli strain:		METABOLISM	1e-100	putative glycerol-3-phosphate dehydrogenase [Oryza sativa (japonica cultivar-group)] dbj|BAB90253.1| putative glycerol-3-phosphate dehydroge	AT2G41540	NAD-dependent glycerol-3-phosphate dehydrogenase family protein	Os01g71280	protein NAD-dependent glycerol-3-phosphate dehydrogenase
Ta.14725.1.S1_at			-1.49436									Os12g26470	protein hypothetical protein
Ta.28584.1.A1_at			-1.50562	amino acid metabolism.synthesis.serine-glycine-cysteine group.glycine.sarcosine oxidase	sarcosine oxidase family protein Identical to Probable sarcosine oxidase (EC 1.5.3.1) [Arabidopsis Thaliana]		METABOLISM/AMINOACID METABOLISM	1e-12	putative sarcosine oxidase [Oryza sativa (japonica cultivar-group)] dbj|BAB90345.1| putative L-pipecolic acid oxidase [Oryza sativa (japonic	AT2G24580	sarcosine oxidase family protein	Os09g32290	protein hypothetical protein
Ta.22221.1.S1_a_at			-1.5085	amino acid metabolism.degradation. glutamate family. arginine	ADC2 (ARGININE DECARBOXYLASE 2) encodes a arginine decarboxylase (ADC), a rate-limiting enzyme that catalyzes the first step of polyamine (PA) biosynthesis via ADC pathway in Arabidopsis thaliana.		CELL RESCUE,DEFENSE AND VIRULENCE/METABOLISM/SECONDARY METABOLISM/ABSCISIC ACID RESPONSE/AMINOACID METABOLISM/CELLULAR SENSING/OXIDATIVE STRESS RESPONSE/OXIDATIVE STRESS/SYSTEMIC INTERACTION/INTERACTION WITH THE ENVIRONMENT	1e-101	arginine decarboxylase [Oryza sativa (japonica cultivar-group)] gb|AAT37534.1| arginine decarboxylase [Oryza sativa] dbj|BAA84799.1| arginin	AT4G34710	arginine decarboxylase 2 (SPE2)	Os06g04070	protein arginine decarboxylase
Ta.16719.1.S1_at			-1.51332	not assigned.no ontology	transferase family protein similar to transferase family protein [Arabidopsis thaliana]			2e-06	putative N-hydroxycinnamoyl/benzoyltransferase [Arabidopsis thaliana] gb|AAK59460.1| putative N-hydroxycinnamoyl/benzoyltransferase [Arabido	AT5G41040	transferase family protein	Os11g31090	protein N-hydroxycinnamoyl/benzoyltransferase-like protein
TaAffx.132064.1.S1_at			-1.5165	protein.postranslational modification			METABOLISM/CELL TYPE DIFFERENTIATION	1e-29	putative tyrosine phosphatase [Oryza sativa (japonica cultivar-group)] dbj|BAD61100.1| putative tyrosine phosphatase [Oryza sativa (japonica	AT5G10480	protein tyrosine phosphatase-like protein, putative (PAS2)	Os04g20280	protein Protein tyrosine phosphatase-like protein, PTPLA, putative
Ta.635.2.A1_at			-1.52688	amino acid metabolism.synthesis.central amino acid metabolism.GABA.GABA transaminase	POP2 (POLLEN-PISTIL INCOMPATIBILITY 2); 4-aminobutyrate transaminase Genetically redundant with POP3;mediates pollen tube guidance. Double mutants are self sterile; gamma-aminobutyrate transaminase subunit precursor; nuclear gene for mitochondrial product. similar to acetylornithine aminotransferase, mitochondrial, putative / acetylornithine transaminase, putative / AOTA, putative / ACOAT, putati…	MITOCHONDRION	CELL RESCUE,DEFENSE AND VIRULENCE/METABOLISM/AMINOACID METABOLISM/OXIDATIVE STRESS RESPONSE	1e-126	putative gamma-aminobutyrate transaminase subunit precursor isozyme 3 [Oryza sativa (japonica cultivar-group)] dbj|BAD11549.1| putative gamm	AT3G22200	4-aminobutyrate aminotransferase / gamma-amino-N-butyrate transaminase / GABA transaminase / beta-alanine--oxogl	Os08g10510	protein aminotransferase, class III
Ta.24841.2.S1_at			-1.59043	unknown				4e-14	B1146B04.20 [Oryza sativa (japonica cultivar-group)]			Os01g24500	protein hypothetical protein
TaAffx.107480.1.S1_at			-1.60537		cold induced Ice recrystallisation inhibition protein-phytohormones involved in pathogen defense pathways (jasmonic acid and ethylene)			7e-21	ice recrystallisation inhibition protein [Lolium perenne]
Ta.1456.1.A1_at			-1.60794	lipid metabolism. Lipid degradation. Beta-oxidation. Acyl CoA reductase	fatty acyl-CoA reductase		GENERATIVE POLLEN CELL/GAMETOPHYTIC CELL/MICROSPORE DEVELOPMENT/GAMETOPHYTE DEVELOPMENT	3e-38	OSJNBb0002N06.11 [Oryza sativa (japonica cultivar-group)] ref|XP_472038.1| OSJNBb0002N06.11 [Oryza sativa (japonica cultivar-group)]	AT4G33790	acyl CoA reductase, putative	Os04g28620	protein Male sterility protein, putative
Ta.30321.1.S1_at			-1.61332	not assigned.no ontology.proline rich family	proline-rich family protein similar to hydroxyproline-rich glycoprotein family protein [Arabidopsis thaliana]			1e-22	P0483G10.26 [Oryza sativa (japonica cultivar-group)] dbj|BAB63632.1| putative bundle sheath cell specific protein 1 [Oryza sativa (japonica	AT1G61080	proline-rich family protein	Os01g73250	protein ABA/WDS induced protein, putative
Ta.21314.1.S1_at			-1.61811	stress.biotic.PR-proteins	disease resistance response similar to disease resistance response [Arabidopsis thaliana] (TAIR:AT1G55210.1)		CELL RESCUE,DEFENSE AND VIRULENCE/METABOLISM/METABOLISM OF LIGNINS/METABOLISM OF PHENYLPROPANOIDS/METABOLISMOF SECONDARY PRODUCT DERIVED FROM PHENYLALANINE AND TYROSINE	1e-08	At3g13660 [Arabidopsis thaliana] gb|AAU06129.1| At3g13660 [Arabidopsis thaliana] ref|NP_187975.2| disease resistance response protein-relat	AT3G13660	disease resistance response	Os11g07690	protein Similar to F12P19.3 [imported] - Arabidopsis thaliana
Ta.19715.1.S1_at			-1.63766	transport.phosphate	EXS family protein / ERD1/XPR1/SYG1 family protein similar to PHO1 (PHOSPHATE 1) [Arabidopsis thaliana]			2e-31	putative xenotropic and polytropic murine retrovirus receptor [Oryza sativa (japonica cultivar-group)]	AT1G68740	EXS family protein / ERD1/XPR1/SYG1 family protein	Os06g29790	protein retrotransposon protein, putative, Ty1-copia sub-class
TaAffx.38062.1.A1_at			-1.64088	secondary metabolism.isoprenoids.terpenoids	terpene synthase/cyclase family protein Encodes a sesquiterpene synthase involved in generating all of the group A sesquiterpenes found in the Arabidopsis floral volatile blend.			3e-38	putative sesquiterpene cyclase 1 [Oryza sativa (japonica cultivar-group)] dbj|BAD11575.1| putative sesquiterpene cyclase 1 [Oryza sativa (ja	AT5G23960	terpene synthase/cyclase family protein	Os08g04500	protein Terpene synthase family, metal binding domain, putative
Ta.23327.1.S1_at			-1.64704		UBA/THIF-type NAD/FAD binding fold
Ta.8614.2.S1_x_at			-1.65707	RNA.regulation of transcription.WRKY domain transcription factor family	WRKY70 (WRKY DNA-binding protein 70); transcription factor member of WRKY Transcription Factor; Group III. Function as activator of SA-dependent defense genes and a repressor of JA-regulated genes. WRKY70-controlled suppression of JA-signaling is partly executed by NPR1. Identical to Probable WRKY transcription factor 70 (WRKY DNA-binding protein 70) (WRKY70) [Arabidopsis Thaliana] (		CELL RESCUE,DEFENSE AND VIRULENCE/METABOLISM/SECONDARY METABOLISM/CELLULAR SENSING/SYSTEMIC INTERACTION	3e-47	TPA: WRKY transcription factor 45 [Oryza sativa (indica cultivar-group)]	AT3G56400	WRKY family transcription factor	Os05g25770	protein WRKY DNA -binding domain, putative
Ta.9839.1.S1_at			-1.65976	unknown				4e-05	hypothetical protein [Oryza sativa (japonica cultivar-group)] gb|AAP54686.1| hypothetical protein [Oryza sativa (japonica cultivar-group)] g			Os10g37870	protein hypothetical protein
Ta.22178.1.A1_at			-1.66274	not assigned.no ontology	transferase family protein similar to transferase family protein [Arabidopsis thaliana]			1e-19	OSJNBa0040D17.12 [Oryza sativa (japonica cultivar-group)] emb|CAD39633.2| OSJNBa0040D17.12 [Oryza sativa (japonica cultivar-group)]	AT3G62160	transferase family protein	Os04g11810	protein Transferase family
Ta.27970.1.A1_at			-1.67903	metal handling.binding, chelation and storage	ATFP6 (FARNESYLATED PROTEIN 6); metal ion binding putative farnesylated protein (At4g38580) mRNA, complete similar to heavy-metal-associated domain-containing protein / copper chaperone (CCH)-related [Arabidopsis thaliana]		CELLULAR SENSING AND RESPONSE TO EXTERNAL STIMULUS	2e-13	OSJNBa0091C12.3 [Oryza sativa (japonica cultivar-group)] ref|XP_471278.1| OSJNBa0091C12.3 [Oryza sativa (japonica cultivar-group)]	AT4G38580	heavy-metal-associated domain-containing protein / copper chaperone (CCH)-related	Os04g17100	protein farnesylated protein 1
Ta.975.1.S1_a_at			-1.6875	unknown				6e-18	unknown protein [Oryza sativa (japonica cultivar-group)] dbj|BAD68744.1| unknown protein [Oryza sativa (japonica cultivar-group)]			Os01g45470	protein hypothetical protein
Ta.13552.1.A1_at			-1.71463	stress abiotic	S-locus lectin protein kinase family protein similar to carbohydrate binding / kinase [Arabidopsis thaliana]		METABOLISM	3e-40	putative receptor-like protein kinase [Oryza sativa (japonica cultivar-group)] gb|AAP52678.1| putative receptor-like protein kinase [Oryza s	AT1G11330	S-locus lectin protein kinase family protein	Os11g11780	protein Similar to stem rust resistance protein
Ta.635.2.A1_x_at			-1.71912	amino acid metabolism.synthesis.central amino acid metabolism.GABA.GABA transaminase	POP2 (POLLEN-PISTIL INCOMPATIBILITY 2); 4-aminobutyrate transaminase Genetically redundant with POP3;mediates pollen tube guidance. Double mutants are self sterile; gamma-aminobutyrate transaminase subunit precursor; nuclear gene for mitochondrial product. similar to acetylornithine aminotransferase, mitochondrial, putative / acetylornithine transaminase, putative / AOTA, putative / ACOAT, putati…	MITOCHONDRION	CELL RESCUE,DEFENSE AND VIRULENCE/METABOLISM/AMINOACID METABOLISM/OXIDATIVE STRESS RESPONSE	1e-58	putative gamma-aminobutyrate transaminase subunit precursor isozyme 3 [Oryza sativa (japonica cultivar-group)] dbj|BAD11549.1| putative gamm	AT3G22200	4-aminobutyrate aminotransferase / gamma-amino-N-butyrate transaminase / GABA transaminase / beta-alanine--oxogl	Os08g10510	protein aminotransferase, class III
Ta.25267.1.A1_at			-1.71964	unknown				8e-30	P0031D11.2 [Oryza sativa (japonica cultivar-group)] dbj|BAB67870.1| unknown protein [Oryza sativa (japonica cultivar-group)]	AT3G55240	expressed protein	Os01g62060	protein uncharacterized plant-specific domain TIGR01589, putative
TaAffx.54099.1.S1_s_at			-1.73051		Integral membrane sensor signal transduction histidine kinase			1e-09	similar toPlasmodium falciparum (isolate 3D7). Hypothetical protein [Dictyostelium discoideum]	AT1G48400	F-box family protein	Os07g46210	protein hypothetical protein
Ta.21353.1.S1_at			-1.73762	misc.nitrilases, *nitrile lyases, berberine bridge enzymes, reticuline oxidases, troponine reductases	esterase, putative similar to ACL (ACETONE-CYANOHYDRIN LYASE), hydrolase [Arabidopsis thaliana]			2e-72	putative acetone-cyanohydrin lyase [Oryza sativa (japonica cultivar-group)]	AT2G23620	esterase, putative	Os01g25360	protein hydrolase, alpha/beta fold family
Ta.21314.1.S1_x_at			-1.73998	stress.biotic.PR-proteins	disease resistance response similar to disease resistance response [Arabidopsis thaliana] (TAIR:AT1G55210.1)		CELL RESCUE,DEFENSE AND VIRULENCE/METABOLISM/METABOLISM OF LIGNINS/METABOLISM OF PHENYLPROPANOIDS/METABOLISMOF SECONDARY PRODUCT DERIVED FROM PHENYLALANINE AND TYROSINE	1e-08	At3g13660 [Arabidopsis thaliana] gb|AAU06129.1| At3g13660 [Arabidopsis thaliana] ref|NP_187975.2| disease resistance response protein-relat	AT3G13660	disease resistance response	Os11g07690	protein Similar to F12P19.3 [imported] - Arabidopsis thaliana
Ta.10581.1.A1_at			-1.74482	protein.degradation				1e-15	putative metacaspase, having alternative splicing products [Oryza sativa (japonica cultivar-group)] ref|XP_470786.1| putative metacaspase,			Os03g27120	protein putative metacaspase, having alternative splicing products
TaAffx.57920.2.S1_s_at			-1.7559	not assigned.no ontology.hydroxyproline rich proteins	hydroxyproline-rich glycoprotein family protein similar to hydroxyproline-rich glycoprotein family protein [Arabidopsis thaliana]			2e-43	PREDICTED OJ1634_B10.112 gene product [Oryza sativa (japonica cultivar-group)] ref|XP_479031.1| early nodulin 75 precursor-like protein [Ory	AT5G09530	hydroxyproline-rich glycoprotein family protein	Os07g40850	protein expressed protein
Ta.22687.1.A1_at			-1.75814	stress.biotic.PR-proteins	disease resistance-responsive protein-related / dirigent protein-related similar to disease resistance-responsive family protein [Arabidopsis thaliana] (TAIR:AT1G65870.1)		CELL RESCUE,DEFENSE AND VIRULENCE/METABOLISM/METABOLISM OF LIGNINS/METABOLISM OF PHENYLPROPANOIDS/METABOLISMOF SECONDARY PRODUCT DERIVED FROM PHENYLALANINE AND TYROSINE	6e-33	unknown protein [Arabidopsis thaliana] gb|AAO39937.1| At1g58170 [Arabidopsis thaliana] ref|NP_176113.1| disease resistance-responsive protei	AT2G21100	disease resistance-responsive protein-related / dirigent protein-related	Os11g07690	protein Similar to F12P19.3 [imported] - Arabidopsis thaliana
TaAffx.129686.1.S1_x_at			-1.78893		integral membrane family protein			5e-61	hypothetical protein [Oryza sativa (japonica cultivar-group)]	AT4G03540	integral membrane family protein	Os05g15630	protein plant integral membrane protein TIGR01569
Ta.21052.1.S1_x_at			-1.79121	not assigned.no ontology	ipase Identical to Anter-specific proline-rich protein APG precursor (APG) [Arabidopsis Thaliana]		CHLOROPLAST/METABOLISM	2e-13	OSJNBa0043L09.16 [Oryza sativa (japonica cultivar-group)] emb|CAE02997.2| OSJNBa0043L09.16 [Oryza sativa (japonica cultivar-group)]	AT1G20130	family II extracellular lipase, putative	Os04g54210	protein expressed protein
TaAffx.97045.1.S1_at		1.10077	-1.79195	RNA.regulation of transcription.C2C2(Zn) CO-like, Constans-like zinc finger family	zinc finger (B-box type) family protein Identical to Zinc finger protein CONSTANS-LIKE 5 (COL5) [Arabidopsis Thaliana]			1e-129	ZCCT1 [Triticum monococcum] gb|AAS60235.1| ZCCT1 [Triticum monococcum]	AT5G57660	zinc finger (B-box type) family protein	Os10g41100	protein expressed protein
Ta.16402.1.S1_at			-1.8023	not assigned.no ontology.hydroxyproline rich proteins	hydroxyproline-rich glycoprotein family protein similar to hydroxyproline-rich glycoprotein family protein [Arabidopsis thaliana]					AT5G09530	hydroxyproline-rich glycoprotein family protein	Os07g40870	protein expressed protein
TaAffx.78606.1.S1_at			-1.80807	stress.biotic.PR-proteins	disease resistance protein (NBS-LRR class), putative Identical to Putative disease resistance protein At4g27220 [Arabidopsis Thaliana]		CELL RESCUE,DEFENSE AND VIRULENCE	4e-16	putative Pi-b protein [Oryza sativa (japonica cultivar-group)] dbj|BAD05487.1| putative Pi-b protein [Oryza sativa (japonica cultivar-group)	AT4G27220	disease resistance protein (NBS-LRR class), putative	Os08g14850	protein Leucine Rich Repeat, putative
Ta.8298.1.S1_at			-1.81505	nucleotide metabolism.degradation	ATAPY1 (APYRASE 1); calmodulin binding Encodes an enzyme with ATPase and ADPase activity (an apyrase) that when mutated in combination with ATAPY2 causes a complete inhibition of pollen germination. similar to ATAPY2 (APYRASE 2) [Arabidopsis thaliana]		METABOLISM	4e-55	putative nucleoside-triphosphatase [Oryza sativa (japonica cultivar-group)] dbj|BAC83798.1| putative nucleoside-triphosphatase [Oryza sativa	AT3G04080	apyrase (APY1)	Os11g03230	protein apyrase, putative
Ta.10613.1.S1_x_at			-1.8318	signalling.receptor kinases.proline extensin like	protein kinase family protein similar to protein kinase [Arabidopsis thaliana]		METABOLISM	1e-27	P0483G10.26 [Oryza sativa (japonica cultivar-group)] dbj|BAB63632.1| putative bundle sheath cell specific protein 1 [Oryza sativa (japonica	AT5G38560	protein kinase family protein	Os01g73250	protein ABA/WDS induced protein, putative
TaAffx.4544.2.S1_s_at		-2.30738	-1.83333	mitochondrial electron transport / ATP synthesis.cytochrome c	cytochrome c biogenesis protein	CHLOROPLAST		6e-92	cytochrome c biogenesis protein [Triticum aestivum] sp|P58266|CCSA_WHEAT Cytochrome c biogenesis protein ccsA dbj|BAB47084.1| ycf5 [Triticum
Ta.4398.1.S1_at			-1.84485	lipid metabolism.FA synthesis and FA elongation.beta ketoacyl CoA synthase / secondary metabolism	beta-ketoacyl-CoA synthase, putative Identical to 3-ketoacyl-CoA synthase 11 (EC 2.3.1.-) (EC 2.3.1.119) (KCS-11) (Very- long-chain fatty acid condensing enzyme 11) (VLCFA condensing enzyme 11) (KCS11) [Arabidopsis Thaliana]		METABOLISM	1e-69	putative beta-ketoacyl synthase [Oryza sativa (japonica cultivar-group)] gb|AAT69586.1| putative beta-ketoacyl synthase [Oryza sativa (japon	AT2G26640	beta-ketoacyl-CoA synthase, putative	Os05g49900	protein probable beta-ketoacyl-CoA synthase [imported] - Arabidopsis thaliana
Ta.12424.2.A1_at			-1.86124	not assigned.unknown				6e-12	unknown protein [Oryza sativa (japonica cultivar-group)] dbj|BAD69072.1| unknown protein [Oryza sativa (japonica cultivar-group)] dbj|BAD693	AT3G14830	expressed protein	Os06g05950	protein At1g53450/T3F20_17
TaAffx.38178.1.S1_at			-1.92137	secondary metabolism.isoprenoids.terpenoids	lyase/ magnesium ion binding similar to ATTPS03 (Arabidopsis thaliana terpene synthase 03) [Arabidopsis thaliana] (TAIR:AT4G16740.1)			2e-33	putative (+)-delta-cadinene sythase [Oryza sativa (japonica cultivar-group)] dbj|BAC99546.1| putative (+)-delta-cadinene sythase [Oryza sati	AT4G16730	terpene synthase/cyclase family protein	Os08g07100	protein Terpene synthase family, metal binding domain, putative
Ta.975.2.S1_x_at			-1.94121	not assigned.no ontology	PWWP domain-containing protein similar to PWWP domain-containing protein [Arabidopsis thaliana]			1e-17	unknown protein [Oryza sativa (japonica cultivar-group)] dbj|BAD68744.1| unknown protein [Oryza sativa (japonica cultivar-group)]	AT5G27650	PWWP domain-containing protein	Os01g45470	protein hypothetical protein
Ta.975.2.S1_at			-1.94487	not assigned.no ontology	PWWP domain-containing protein similar to PWWP domain-containing protein [Arabidopsis thaliana]			1e-17	unknown protein [Oryza sativa (japonica cultivar-group)] dbj|BAD68744.1| unknown protein [Oryza sativa (japonica cultivar-group)]	AT5G27650	PWWP domain-containing protein	Os01g45470	protein hypothetical protein
Ta.19469.1.A1_x_at			-1.95619		Protoheme IX farnesyltransferase	MITOCHONDRION
Ta.17043.1.S1_at			-1.98047	unknown
Ta.413.1.S1_at			-1.98186	unknown
Ta.426.1.A1_at			-1.98938	secondary metabolism.isoprenoids.terpenoids	terpene synthase/cyclase family protein similar to lyase/ magnesium ion binding [Arabidopsis thaliana]			3e-20	putative linalool synthase [Oryza sativa (japonica cultivar-group)] dbj|BAD07605.1| putative linalool synthase [Oryza sativa (japonica culti	AT1G61680	terpene synthase/cyclase family protein	Os02g02930	protein Terpene synthase family, metal binding domain, putative
Ta.16541.2.S1_at			-2.01706	not assigned.unknown				9e-21	hypothetical protein [Oryza sativa (japonica cultivar-group)] gb|AAP03384.1| hypothetical protein [Oryza sativa (japonica cultivar-group)]	AT2G16270	expressed protein	Os03g46920	protein expressed protein
TaAffx.54616.1.S1_at			-2.03189		Ribonuclease			5e-05	PREDICTED: hypothetical protein FLJ35107 [Homo sapiens]			Os01g04880	protein En/Spm-like transposon protein [imported] - Arabidopsis thaliana
TaAffx.109854.1.S1_at			-2.0436	secondary metabolism.isoprenoids.terpenoids	terpene synthase/cyclase family protein similar to lyase/ magnesium ion binding [Arabidopsis thaliana]			2e-51	putative terpene synthase [Oryza sativa (japonica cultivar-group)]	AT1G61680	terpene synthase/cyclase family protein	Os10g34790	protein putative terpene synthase
Ta.22662.3.S1_a_at			-2.08445	unknown				9e-45	putative ORFX [Oryza sativa (japonica cultivar-group)]	AT5G35525	expressed protein	Os02g36950	protein expressed protein
Ta.19469.1.A1_a_at			-2.1031	RNA.regulation of transcription.putative transcription regulator	similar to unknown protein [Arabidopsis thaliana] (TAIR:AT3G28840.1); similar to putative lipoprotein [Burkholderia pseudomallei 1710b] (GB:YP_332515.1); contains InterPro domain Protein of unknown function DUF1216; (InterPro:IPR009605)					AT3G28780	glycine-rich protein
TaAffx.29542.1.S1_at			-2.14786	transport.ABC transporters and multidrug resistance systems	ABC transporter family protein Identical to White-brown complex homolog protein 6 (WBC6) [Arabidopsis Thaliana] (GB:Q9FNB5); similar to ABC transporter family protein [Arabidopsis thaliana] (InterPro:IPR003439)		METABOLISM/CELLULAR SENSING/INTERACTION WITH THE ENVIRONMENT	2e-36	putative ATP-binding-cassette transporter protein [Oryza sativa (japonica cultivar-group)] ref|XP_493832.1| putative ATP-binding-cassette tr	AT5G13580	ABC transporter family protein	Os03g17350	protein putative ATP-binding-cassette transporter protein
TaAffx.129686.1.S1_at			-2.1675		integral membrane family protein			5e-61	hypothetical protein [Oryza sativa (japonica cultivar-group)]	AT4G03540	integral membrane family protein	Os05g15630	protein plant integral membrane protein TIGR01569
Ta.23044.1.A1_s_at			-2.17288	transport.Major Intrinsic Proteins.NIP	NIP1;2/NLM2 (NOD26-like intrinsic protein 1;2); water channel Identical to Aquaporin NIP1.2 (NOD26-like intrinsic protein 1.2) (Nodulin-26-like major intrinsic protein 2) (AtNLM2) (Protein NLM2) (NodLikeMip2) (NIP1.2)			6e-44	NOD26-like membrane integral protein ZmNIP2-1 [Zea mays]	AT4G18910	aquaglyceroporin / NOD26-like major intrinsic protein 2 (NLM2)	Os02g51110	protein MIP family channel proteins, putative
TaAffx.86505.1.S1_at			-2.2577	not assigned.no ontology.hydroxyproline rich proteins	hydroxyproline-rich glycoprotein family protein similar to hydroxyproline-rich glycoprotein family protein [Arabidopsis thaliana]			3e-23	proline-rich protein family-like protein [Oryza sativa (japonica cultivar-group)] dbj|BAC15503.1| proline-rich protein family-like protein [	AT5G09530	hydroxyproline-rich glycoprotein family protein	Os07g40870	protein expressed protein
TaAffx.111260.1.S1_at			-2.27141	unknown				9e-13	proline-rich protein family-like protein [Oryza sativa (japonica cultivar-group)] dbj|BAC15503.1| proline-rich protein family-like protein [			Os07g40870	protein expressed protein
Ta.9281.1.S1_x_at			-2.29658	not assigned.no ontology.hydroxyproline rich proteins	hydroxyproline-rich glycoprotein family protein similar to hydroxyproline-rich glycoprotein family protein [Arabidopsis thaliana]			3e-71	PREDICTED OJ1634_B10.112 gene product [Oryza sativa (japonica cultivar-group)] ref|XP_479031.1| early nodulin 75 precursor-like protein [Ory	AT5G09530	hydroxyproline-rich glycoprotein family protein	Os07g40850	protein expressed protein
Ta.23988.1.A1_at			-2.3384	lipid metabolism.lipid degradation.beta-oxidation.acyl CoA reductase	acyl CoA reductase, putative / male-sterility protein, putative similar to oxidoreductase, acting on the CH-CH group of donors [Arabidopsis thaliana]		GENERATIVE POLLEN CELL/GAMETOPHYTIC CELL/MICROSPORE DEVELOPMENT/GAMETOPHYTE DEVELOPMENT	2e-18	putative fatty acyl coA reductase [Oryza sativa (japonica cultivar-group)] dbj|BAD31814.1| putative fatty acyl coA reductase [Oryza sativa (	AT5G22500	acyl CoA reductase, putative / male-sterility protein, putative	Os08g20200	protein AJ459250 fatty acyl coA reductase
Ta.26144.1.A1_at			-2.41466	lipid metabolism.lipid degradation.beta-oxidation.acyl CoA reductase	acyl CoA reductase, putative / male-sterility protein, putative similar to oxidoreductase, acting on the CH-CH group of donors [Arabidopsis thaliana]		GENERATIVE POLLEN CELL/GAMETOPHYTIC CELL/MICROSPORE DEVELOPMENT/GAMETOPHYTE DEVELOPMENT	3e-66	putative fatty acyl coA reductase [Oryza sativa (japonica cultivar-group)]	AT5G22500	acyl CoA reductase, putative / male-sterility protein, putative	Os08g20200	protein AJ459250 fatty acyl coA reductase
Ta.24015.1.A1_at			-2.42892	misc.peroxidases	peroxidase, putative Identical to Peroxidase 11 precursor (EC 1.11.1.7) (Atperox P11) (ATP23a/ATP23b) (PER11) [Arabidopsis Thaliana]		CELL RESCUE,DEFENSE AND VIRULENCE/OXIDATIVE STRESS RESPONSE			AT1G68850	peroxidase, putative
Ta.14903.1.S1_at			-2.43343	secondary metabolism.flavonoids.chalcones	Chalcone synthase							Os01g27430	protein Transposable element protein, putative
TaAffx.28280.1.S1_at			-2.46281	RNA.regulation of transcription.C2H2 zinc finger family	zinc finger (C2H2 type) family protein (ZAT11) similar to zinc finger (C2H2 type) family protein [Arabidopsis thaliana]			8e-30	C2H2 type zinc finger transcription factor ZFP17 [Oryza sativa (japonica cultivar-group)]	AT2G37430	zinc finger (C2H2 type) family protein (ZAT11)	Os11g47630	protein Zinc finger, C2H2 type, putative
Ta.5766.1.S1_at			-2.46958	transport.sugars	MSS1 (SUGAR TRANSPORT PROTEIN 13); carbohydrate transporter/ hexose:hydrogen symporter/ high-affinity hydrogen:glucose transporter/ sugar porter Encodes a protein with high affinity, hexose-specific/H+ symporter activity. The activity of the transporter appears to be negatively regulated by phosphorylation. Importantly, microarray analysis, as well as the study of the expression of this gene in m…		METABOLISM	1e-114	monosaccharide transporter 4 [Oryza sativa (japonica cultivar-group)]	AT5G26340	hexose transporter, putative	Os03g11900	protein Similar to hexose transporter
Ta.24919.1.S1_at			-2.47815	unknown
TaAffx.95414.1.S1_at			-2.52589	amino acid metabolism.synthesis.branched chain group.common.branched-chain amino acid aminotransferase	ATBCAT-5; branched-chain-amino-acid transaminase/ catalytic encodes a chloroplast branched-chain amino acid aminotransferase, can complement the yeast leu/iso-leu/val auxotrophy mutant Identical to Branched-chain-amino-acid aminotransferase 5, chloroplast precursor (EC 2.6.1.42) (Atbcat-5) (BCAT5) [Arabidopsis Thaliana]	CHLOROPLAST	METABOLISM/AMINOACID METABOLISM	1e-113	branched-chain amino acid aminotransferase [Hordeum vulgare subsp. vulgare]	AT5G65780	branched-chain amino acid aminotransferase 5 / branched-chain amino acid transaminase 5 (BCAT5)	Os03g12890	protein branched-chain amino acid aminotransferase, putative
Ta.22572.1.S1_at			-2.5337	cell wall.cell wall proteins.LRR	leucine-rich repeat family protein / extensin family protein similar to LRX2 (LEUCINE-RICH REPEAT/EXTENSIN 2), protein binding / structural constituent of cell wall [Arabidopsis thaliana]			1e-08	extensin [Volvox carteri] pir||S22697 extensin - Volvox carteri (fragment)	AT4G13340	leucine-rich repeat family protein / extensin family protein	Os03g07640	protein transposon protein, putative, CACTA, En/Spm sub-class
Ta.3154.1.S1_at			-2.57774		Putative metacaspase, having alternative splicing products
TaAffx.133664.1.S1_at			-2.61897	hormone metabolism.auxin.induced-regulated-responsive-activated	AGD2 (ARF-GAP DOMAIN 2); aldo-keto reductase A member of ARF GAP domain (AGD), A thaliana has 15 members, grouped into four classes. AGD2 belongs to the class 1, together with AGD1, AGD3, and AGD4. similar to aldo/keto reductase family protein [Arabidopsis thaliana] (TAIR:AT1G60690.1)			3e-66	OSJNBa0032I19.9 [Oryza sativa (japonica cultivar-group)] ref|XP_471950.1| OSJNBa0032I19.9 [Oryza sativa (japonica cultivar-group)]	AT1G60680	aldo/keto reductase family protein	Os04g27060	protein oxidoreductase, aldo/keto reductase family
Ta.14934.1.S1_at			-2.64607		MISCREPU2 T.aestivum mitochondrion fMet, 18S, 5S repeat unit DNA, partial	MITOCHONDRION		3e-08	hypothetical protein [Brassica napus]
Ta.5492.1.S1_x_at			-2.65843	misc.protease inhibitor/seed storage/lipid transfer protein (LTP) family protein	protease inhibitor/seed storage/lipid transfer protein (LTP) family protein similar to unknown protein [Arabidopsis thaliana]			1e-31	early nodulin 75 precursor-like protein [Oryza sativa (japonica cultivar-group)] dbj|BAC21402.1| early nodulin 75 precursor-like protein [Or	AT2G10940	protease inhibitor/seed storage/lipid transfer protein (LTP) family protein	Os07g04950	protein expressed protein
Ta.8866.2.S1_at			-2.67677	unknown
Ta.5504.2.S1_at			-2.7007	not assigned.unknown				2e-28	hypothetical protein [Oryza sativa (japonica cultivar-group)] gb|AAP54639.1| hypothetical protein [Oryza sativa (japonica cultivar-group)] g	AT4G24130	expressed protein	Os10g37400	protein hypothetical protein
Ta.22662.1.S1_at			-2.78328	unknown				9e-45	putative ORFX [Oryza sativa (japonica cultivar-group)]	AT5G35525	expressed protein	Os02g36950	protein expressed protein
TaAffx.128617.4.S1_at			-2.81775	protein.synthesis.chloroplast/mito - plastid ribosomal protein.chloroplast		CHLOROPLAST		2e-29	ribosomal protein L32 [Triticum aestivum] sp|Q95H45|RK32_WHEAT Chloroplast 50S ribosomal protein L32 dbj|BAB47083.1| ribosomal protein L32 [
Ta.5492.1.S1_at			-2.93361	misc.protease inhibitor/seed storage/lipid transfer protein (LTP) family protein	protease inhibitor/seed storage/lipid transfer protein (LTP) family protein similar to unknown protein [Arabidopsis thaliana]		LIPID BINDING	1e-31	early nodulin 75 precursor-like protein [Oryza sativa (japonica cultivar-group)] dbj|BAC21402.1| early nodulin 75 precursor-like protein [Or	AT2G10940	protease inhibitor/seed storage/lipid transfer protein (LTP) family protein	Os07g04950	protein expressed protein
Ta.26144.1.A1_s_at			-3.1662	lipid metabolism.lipid degradation.beta-oxidation.acyl CoA reductase	acyl CoA reductase, putative / male-sterility protein, putative similar to oxidoreductase, acting on the CH-CH group of donors [Arabidopsis thaliana]		GENERATIVE POLLEN CELL/GAMETOPHYTIC CELL/MICROSPORE DEVELOPMENT/GAMETOPHYTE DEVELOPMENT	3e-66	putative fatty acyl coA reductase [Oryza sativa (japonica cultivar-group)]	AT5G22500	acyl CoA reductase, putative / male-sterility protein, putative	Os08g20200	protein AJ459250 fatty acyl coA reductase
TaAffx.128896.8.A1_at			-3.37034	protein.synthesis.ribosomal protein.prokaryotic.unknown organellar.50S subunit.L2	similar to ribosomal protein L2 [Gossypium arboreum]	CHLOROPLAST		1e-82	rpl 2 [Hordeum vulgare subsp. vulgare]		ribosomal protein L2 family protein	Os04g16780	protein ribosomal protein S3
Ta.19309.1.S1_at			-3.85507		MISCREPU3 S.cereale mitochondrion fMet, 18S, 5S repeat unit DNA	MITOCHONDRION
TaAffx.84549.1.S1_at			-3.96032	unknown		MITOCHONDRION		7e-08	ORF45a [Pinus koraiensis] ref|NP_817244.1| ORF45a [Pinus koraiensis]
TaAffx.128795.10.S1_x_at	-9.70058	-1.74793	-3.97062	RNA.regulation.editing	rps12 ribosomal protein -mitochondrial	CHLOROPLAST
TaAffx.128795.12.S1_x_at	-9.53518	-2.2696	-4.57522	transporter	ABC transporter permease	CHLOROPLAST
TaAffx.128617.1.S1_x_at	-5.13568	-4.64718	-4.61907			CHLOROPLAST	TRANSPORTED COMPOUNDS/AEROBIC RESPIRATION/ELECTRON TRANSPORT	1e-124	NAD(P)H-quinone oxidoreductase chain 5, chloroplast (NAD(P)H dehydrogenase, chain 5) (NADH-plastoquinone oxidoreductase chain 5)	AT2G07689	NADH-ubiquinone oxidoreductase, putative
Ta.1989.3.S1_s_at			-4.8301	not assigned.no ontology	CP12-1 (CP12 domain-containing protein 1) CP12-1 encodes a small peptide found in the chloroplast stroma. It belongs to the CP12 gene family thought to be involved in the formation of a supramolecular complex with glyceraldehyde-3-phosphate dehydrogenase (GAPDH) and phosphoribulokinase (PRK) embedded in the Calvin cycle. The annotation of this gene is based on article 32494. similar to CP12-2 [Ar…	CHLOROPLAST	CICLO DI CALVIN ?	2e-31	hypothetical protein [Oryza sativa (japonica cultivar-group)] ref|NP_920941.1| hypothetical protein [Oryza sativa (japonica cultivar-group)]	AT2G47400	CP12 domain-containing protein	Os10g21190	protein hypothetical protein
TaAffx.6196.2.S1_s_at	-5.9196	-5.62689	-4.95675	PS.lightreaction.photosystem II.LHC-II		CHLOROPLAST		1e-45	cytochrome b559 alpha chain; psbE [Oryza sativa (japonica cultivar-group)] gb|AAS46195.1| cytochrome b559 alpha chain; gpsbE [Oryza sativa (
TaAffx.6196.1.S1_at	-5.80864	-5.65217	-5.26461	PS.lightreaction.photosystem II.LHC-II		CHLOROPLAST		1e-45	cytochrome b559 alpha chain; psbE [Oryza sativa (japonica cultivar-group)] gb|AAS46195.1| cytochrome b559 alpha chain; gpsbE [Oryza sativa (
TaAffx.48564.2.S1_s_at			-7.92731	PS.lightreaction.photosystem II.LHC-II		CHLOROPLAST		6e-22	photosystem II M protein; psbM [Oryza sativa (indica cultivar-group)]
TaAffx.3850.1.A1_at	-1.84885			unknown				2e-24	putative vesicle-associated membrane protein-associated protein [Oryza sativa (japonica cultivar-group)] dbj|BAD25238.1| putative vesicle-as	AT3G60600	vesicle-associated membrane protein, putative / VAMP, putative	Os02g42940	protein 27k vesicle-associated membrane protein-associated protein - curled-leaved tobacco
TaAffx.50700.1.S1_at	-2.59908			unknown				3e-37	putative coatomer protein complex, subunit beta 2 (beta prime) [Oryza sativa (japonica cultivar-group)] dbj|BAD25014.1| putative coatomer pr	AT1G79990	coatomer protein complex, subunit beta 2 (beta prime), putative	Os02g11830	protein coatomer complex subunit, putative
TaAffx.92891.1.A1_at	-2.91805			unknown
Ta.6219.1.S1_at	-4.74595	-4.66916		RNA.processing.splicing	splicing factor PWI domain-containing protein similar to peptidyl-prolyl cis-trans isomerase cyclophilin-type family protein [Arabidopsis thaliana]			7e-06	Wasp-binding protein [Mus musculus] gb|AAH57854.1| Wasp-binding protein [Mus musculus]	AT2G29210	splicing factor PWI domain-containing protein	Os11g03550	protein hypothetical protein
Ta.13.1.S1_at		1.18421		stress.biotic	wir1 up-regulated during plant defense against microbial pathogens			2e-40	WIR1 [Triticum aestivum] pir||S55368 WIR1 protein - wheat			Os11g01960	protein retrotransposon protein, putative, Ty3-gypsy sub-class
Ta.20878.1.S1_at		-1.07398		PS.lightreaction.photosystem II.LHC-II		CHLOROPLAST		2e-23	putative ultraviolet-B-repressible protein [Oryza sativa (japonica cultivar-group)] dbj|BAC80131.1| putative ultraviolet-B-repressible prote	AT2G06520	membrane protein, putative	Os03g22370	protein Photosystem II reaction centre X protein (PsbX), putative
Ta.6201.1.S1_s_at		-1.08484		unknown		MITOCHONDRION		1e-92	unknown protein [Oryza sativa (japonica cultivar-group)]	AT1G22180	SEC14 cytosolic factor family protein / phosphoglyceride transfer family protein	Os05g18470	protein CRAL/TRIO, N-terminus, putative
TaAffx.25472.1.S1_at		-1.12994		unknown
Ta.9107.2.S1_at		-1.16594		unknown				8e-96	1-aminocyclopropane-1-carboxylate oxidase (ACC oxidase)[Phyllostachys edulis]	AT1G05010	1-aminocyclopropane-1- carboxylate oxidase / ACC oxidase / ethylene-forming enzyme (ACO) (EAT1)	Os09g27750	protein 1-aminocyclopropane-1-carboxylate oxidase
TaAffx.56616.1.S1_at		-1.20797		unknown
Ta.5118.3.S1_x_at		-1.23531		signalling.G-proteins	EMB1579 (EMBRYO DEFECTIVE 1579); binding similar to unknown protein [Arabidopsis thaliana]			2e-07	chromobox homolog 8 [Homo sapiens] gb|AAH09376.1| Chromobox homolog 8 [Homo sapiens] gb|AAG09180.1| polycomb 3 [Homo sapiens]	AT2G03150	ATP/GTP-binding protein family	Os12g02040	protein Hypoxia induced protein conserved region, putative
Ta.23362.2.S1_at		-1.27052		RNA.processing.splicing	splicing factor PWI domain-containing protein similar to peptidyl-prolyl cis-trans isomerase cyclophilin-type family protein [Arabidopsis thaliana]			4e-38	unknown protein [Oryza sativa (japonica cultivar-group)]	AT2G29210	splicing factor PWI domain-containing protein	Os05g27780	protein expressed protein
Ta.27049.1.S1_at		-1.30798		secondary metabolism.phenylpropanoids.lignin biosynthesis.HCT	protein Transferase family protein, expressed			0	putative hydroxycinnamoyl transferase [Oryza sativa (japonica cultivar-group)]	AT5G48930	transferase family protein	Os09g25460	protein Transferase family
TaAffx.129824.3.A1_at		-1.47693		RNA. Regulation		CHLOROPLAST		2e-86	DNA-directed RNA polymerase alpha chain (PEP) (Plastid-encoded RNA polymerase alpha subunit) (RNA polymerase alpha subunit) emb|CAB01381.1|			Os05g22710	protein DNA-directed RNA polymerase, alpha subunit, putative
TaAffx.23164.1.S1_at		-1.62744		unknown
Ta.14181.1.S1_x_at		-1.94079		unknown
TaAffx.128896.23.S1_at		-1.98462		protein.synthesis.chloroplast/mito - plastid ribosomal protein.chloroplast		CHLOROPLAST		5e-37	ribosomal protein L23 - wheat chloroplast emb|CAA55027.1| large ribosomal protein 23 [Hordeum vulgare subsp. vulgare] emb|CAA31328.1| unname
TaAffx.53996.1.S1_at		-3.13571		unknown
Ta.18686.1.A1_at		-3.77418		unknown				1e-61	P0413G02.13 [Oryza sativa (japonica cultivar-group)]			Os01g56900	protein expressed protein
TaAffx.49039.1.A1_at		-4.41968		unknown		MITOCHONDRION
Ta.24306.1.S1_at		-5.21101		unknown								Os11g03110	protein Similar to SCARECROW
