# Supplementary material for: Cytoplasmic genome substitution in wheat affects the nuclear-cytoplasmic cross-talk leading to transcript and metabolite alterations
Source: BMC Genomics. 2013 Dec 10;14:868. doi: 10.1186/1471-2164-14-868 (PMC4008262; doi:10.1186/1471-2164-14-868)
Supplement: Additional file 2: Table S2 — Genes selected for array validation and the corresponding primers employed in the qRT-PCR analysis. Expression data detected with microarray and qRT-PCR analysis are reported for comparison. [file 1471-2164-14-868-S2.xlsx]

## Sheet: Supp Table S2
Supplementary Table S2
Genes selected for array validation and the corresponding primers in qRT-PCR. Expression data detected with microarray (Column F, H, J) are compared with expression data detected using qRT-PCR (column G, I, K).
Name	Probe Set ID	Primer Sequence Forward	Primer Sequence Reverse	Amplicon lenght	LOG 2 Fold Change B1 VS B (TH237 VS T20)		LOG2 Fold Change A1 VS A (T195 VS CHRIS)		LOG2 Fold Change A2 VS A (T183 VS CHRIS)
					array data	qPCR data	array data	qPCR data	array data	qPCR data
AtnMat3	TaAffx.57297.1.S1_at	5’ CGTCAAGCGACAGAGACATAGTAAAT 3’	5’ AGCACCTGTAGTAGGACAGAGGACTT 3’	71	1.62	1.32193	3.7	1.63227	5.3	2.23266
EXECUTER 2	TaAffx.110498.1.S1_at	5’ GCTCCATCAAAAGTTTGGTCATTAGA 3’	5’ CCTGTAAACCTATCCAGCAAGGACA 3’	119	1.73912	1.44574	-0.29	-0.584963	-0.496	0
FLU	TaAffx.128618.1.S1_at	5’ AGAAGGCAGGCAAGTTCTACGATG 3’	5’ CACACGCACACACACACTGTTTC 3’	74	1.49766	3.35156	0.0390897	-1.848	-0.145226	0
psbM	TaAffx.48564.2.S1_s_at	5’ GATTAAGAAAGCTCGTGGGTTAGAGA 3’	5’ CCACACTAAGACCAAAATGGGTTTT 3’	109	-7.93	-1.14	0.712058	0	0.19063	0
FAR	Ta.26144.1.A1_s_at	5’ GTAGACCCCAATACCATAATGGACG 3’	5’ CCACCATCATAGTGTTTACCACCA 3’	64	-3.1662	-3.45943	-0.0492166	0	0.0762564	0
LSD 1	Ta.28069.1.A1_at	5’ CAGTTTCGTCACGTCAGTTGGG 3’	5’ GCTTCCCAAATAAAGTTGCAGGA 3’	83	1.99669	1.88753	-0.363177	-2.16993	-0.552846	0
