# Supplementary material for: Cytoplasmic genome substitution in wheat affects the nuclear-cytoplasmic cross-talk leading to transcript and metabolite alterations
Source: BMC Genomics. 2013 Dec 10;14:868. doi: 10.1186/1471-2164-14-868 (PMC4008262; doi:10.1186/1471-2164-14-868)
Supplement: Additional file 3: Table S3 — Data of two-way ANOVA metabolites that significantly changed in the alloplasmic line TH237 (H. chilense cytoplasm) and its euplasmic control T20 due to genotype, light treatment and the interaction effect between them. [file 1471-2164-14-868-S3.xlsx]

## Sheet: Supp Table S3
Supplementary Table S3
Data of 2-way ANOVA metabolites that significantly changed in the alloplasmic line TH237 (H. chilense cytoplasm) and its euplasmic control T20 due to genotype, light treatment and interaction effect between them.
Genotype effect
Metabolites	p-values (genotype)	F-ratio (genotype)	df (genotype)	df (error)
Glycine	0.000298404	21.1203	1	16
Homoserine	3.72975e-09	132.604	1	16
Serine	0.00770184	9.27852	1	16
Glucoheptose	0.00649416	9.78145	1	16
Glucose	0.00256921	12.7277	1	16
Raffinose	0	10223.8	1	16
Fructose-6-P	0.000651728	17.8021	1	16
Galactose-6-P	0.00131402	15.095	1	16
Glucose-6-P	0.00122304	15.3609	1	16
Myo-inositol 1P	8.47465e-05	27.215	1	16
Myo-inositol-2P	3.69258e-07	68.1161	1	16
Mannitol	0.00105621	15.912	1	16
Glycerate	0.00548251	10.2925	1	16
Shikimate	0.000220985	22.4871	1	16
Malate	0.00666933	9.70219	1	16
Succinate	0.00906811	8.80786	1	16
Putrescine	2.43949e-05	34.2814	1	16
Light effect
Metabolites	p-value (light)	F-ratio (light)	df (light)	df (error)
Alanine	1.1991e-06	56.7477	1	16
Glutamate	3.64754e-08	95.9951	1	16
Glycine	3.23011e-09	135.282	1	16
Homoserine	2.10472e-05	35.1951	1	16
Phenylalanine	1.45775e-07	78.3495	1	16
Serine	2.74056e-06	49.7152	1	16
Tryptophan	1.85674e-09	146.054	1	16
Arabinose	5.34471e-07	64.3646	1	16
Cellobiose	7.05871e-06	42.5128	1	16
Fructose	1.27146e-08	111.623	1	16
Glucoheptose	5.51825e-08	90.3979	1	16
Glucopyranose	0.00841172	9.0231	1	16
Glucose	2.72823e-10	189.692	1	16
Glucose 1 6-anhydro β	3.36222e-10	184.414	1	16
Kestose-1	0.000747521	17.2532	1	16
Maltose	5.75453e-07	63.6357	1	16
Melibiose	0.000366515	20.2145	1	16
Raffinose	0	11300.5	1	16
Fructose-6-P	2.98797e-05	33.0534	1	16
Galactose-6-P	6.62852e-05	28.5225	1	16
Glucose-6-P	8.20945e-06	41.4403	1	16
Myo-inositol 1P	1.83039e-05	36.0753	1	16
Myo-inositol-2P	1.31033e-10	209.349	1	16
Phosphate monomethyl ester	2.27242e-09	142.037	1	16
Galactinol	0.000130486	25.0145	1	16
Glycerophosphoglycerol	1.25881e-06	56.3138	1	16
Myo-inositol	1.67361e-10	202.589	1	16
Maltitol	1.85021e-06	52.9668	1	16
Mannitol	4.00345e-06	46.7268	1	16
Sorbitol	2.42396e-08	101.812	1	16
Butanoate 2 4-dihydroxy	1.88291e-05	35.8957	1	16
Fumarate 2-methyl	2.32043e-05	34.5892	1	16
Galactonate	0.000282381	21.3675	1	16
Glycerate	4.56394e-08	92.9289	1	16
Itaconate	4.17319e-07	66.8555	1	16
Malonate	2.5794e-08	100.908	1	16
Quinate	1.14219e-06	57.1846	1	16
Quinate 3-caffeoyl- trans	1.75451e-06	53.4188	1	16
Quinate 5-caffeoyl- trans	0.000608146	18.0829	1	16
Shikimate	3.52644e-05	32.0733	1	16
Threonate-1 4-lactone	1.16076e-06	57.0394	1	16
Citrate	1.57381e-05	37.0448	1	16
Fumarate	2.99892e-11	254.771	1	16
Isocitrate	9.11617e-07	59.2455	1	16
Malate	2.20935e-06	51.4787	1	16
Succinate	1.5109e-06	54.7073	1	16
Putrescine	3.1522e-07	69.7751	1	16
Interaction effect
Metabolites	p-value (interaction)	F-ratio (interaction)	df (interaction)	df (error)
Aspartate	0.0020974	13.4223	1	16
Homoserine	1.82456e-07	75.7681	1	16
Serine	0.00379944	11.44	1	16
Arabinose	0.000562816	18.4	1	16
Fructose	0.00396591	11.3028	1	16
Glucoheptose	0.00651193	9.7733	1	16
Raffinose	0	10198.1	1	16
Myo-inositol 1P	0.000133185	24.9131	1	16
Myo-inositol-2P	5.33256e-07	64.3872	1	16
Mannitol	0.00112136	15.6858	1	16
Butanoate 2 4-dihydroxy	0.00971666	8.61194	1	16
Glycerate	0.00341946	11.7802	1	16
Shikimate	0.000201381	22.9205	1	16
Succinate	0.00284067	12.3908	1	16
Putrescine	2.42797e-05	34.3104	1	16
Uridine	1.95334e-07	74.998	1	16
