# Supplementary material for: Cytoplasmic genome substitution in wheat affects the nuclear-cytoplasmic cross-talk leading to transcript and metabolite alterations
Source: BMC Genomics. 2013 Dec 10;14:868. doi: 10.1186/1471-2164-14-868 (PMC4008262; doi:10.1186/1471-2164-14-868)
Supplement: Additional file 4: Table S4 — Data of two-way ANOVA metabolites that significantly changed in the alloplasmic lines T183 (Ae. uniaristata cytoplasm) and T195 (Ae. tauschii cytoplasm) and their euplasmic control (Chris) due to genotype, light treatment and the interaction effect between them. [file 1471-2164-14-868-S4.xlsx]

## Sheet: Supp Table S4
Supplementary Table S4
Data of 2-way ANOVA metabolites that significantly changed in the alloplasmic lines T183 (Ae. uniaristata cytoplasm) and T195 (Ae. tauschii cytoplasm) and their euplasmic control (Chris) due to genotype, light treatment and interaction effect between them.
Genotype effect
Metabolites	p-values (genotype)	F-ratio (genotype)	df (genotype)	df (error)
Alanine	2.37347e-06	23.3101	2	24
Glutamate	0.000787671	9.76803	2	24
Homoserine	0	9679.2	2	24
Phenylalanine	0.000560481	10.3941	2	24
Threonine	0.000166152	12.7822	2	24
Cellobiose	0.00373323	7.12086	2	24
Fructose	4.2079e-05	15.7871	2	24
Kestose 1	5.37281e-08	36.417	2	24
Maltose	0.00841052	5.86951	2	24
Melibiose	0.00020086	12.3935	2	24
Raffinose	0.0015116	8.61713	2	24
Galactinol	0.00784575	5.97332	2	24
Myo-inositol	0.000823238	9.68807	2	24
Maltitol	2.04725e-13	124.956	2	24
Fumarate-2-methyl	0.0026529	7.67303	2	24
Itaconate	0.00114805	9.09524	2	24
Malonate	0.00969578	5.659	2	24
Quinate 5-caffeoyl	0	3850.48	2	24
Shikimate	0.00167472	8.44181	2	24
Citrate	0.000291579	11.6475	2	24
Fumarate	0.00283999	7.56162	2	24
Isocitrate	2.34397e-06	23.3469	2	24
Malate	4.18109e-06	21.6827	2	24
Uridine	8.35495e-05	14.2433	2	24
Light effect
Metabolites	p-value (light)	F-ratio (light)	df (light)	df (error)
Alanine	0	636.83	1	24
Aspartate	0.000210326	19.0281	1	24
Glutamate	0.00312438	10.791	1	24
Homoserine	0	8180.42	1	24
Phenylalanine	1.14331e-12	180.824	1	24
Serine	5.74462e-08	59.7754	1	24
Threonine	2.50399e-10	107.105	1	24
Tryptophan	2.27842e-11	135.852	1	24
Arabinose	2.05461e-11	137.227	1	24
Cellobiose	0.000254092	18.3847	1	24
Fructose	1.6477e-10	111.719	1	24
Glucoheptose	1.11022e-16	426.924	1	24
Glucopyranose	8.31735e-12	149.763	1	24
Glucose	2.17489e-08	66.7349	1	24
Glucose 1 6-anhydro β	0	649.528	1	24
Maltose	4.85737e-11	126.145	1	24
Melibiose	0	2292.26	1	24
Raffinose	4.80088e-08	61.0191	1	24
Turanose	2.44458e-09	84.6266	1	24
Fructose-6-P	8.4464e-07	43.223	1	24
Galactose-6-P	2.27165e-08	66.4108	1	24
Glucose-6-P	1.57072e-08	69.1962	1	24
Myo-inositol 1P	5.23642e-07	45.9007	1	24
Myo-inositol 2P	1.22802e-10	115.058	1	24
Phosphate monomethyl ester	0.00047935	16.3007	1	24
Galactinol	9.34372e-10	93.5959	1	24
GPG	3.79696e-14	247.692	1	24
Myo-inositol	0	519.314	1	24
Maltitol	0.00115314	13.6046	1	24
Mannitol	1.11022e-16	428.263	1	24
Sorbitol	7.13318e-13	188.996	1	24
Butanoate 2 4-dihydroxy	2.8452e-07	49.4771	1	24
Fumarate-2-methyl	2.93984e-06	36.7246	1	24
Galactonate	7.35477e-11	121.08	1	24
Glycerate	5.0957e-10	99.6319	1	24
Itaconate	1.42688e-09	89.5586	1	24
Malonate	2.65343e-14	255.904	1	24
Quinate	1.01194e-10	117.301	1	24
Quinate 3-caffeoyl	0	139276	1	24
Quinate 5-caffeoyl	0	16900.1	1	24
Shikimate	1.67256e-10	111.551	1	24
Threonate-1-4-lactone	4.88498e-15	298.289	1	24
Citrate	3.36731e-12	163.281	1	24
Fumarate	7.49309e-11	120.857	1	24
Isocitrate	1.26565e-14	273.623	1	24
Malate	4.52465e-08	61.4338	1	24
Succinate	4.9627e-13	195.5	1	24
Putrescine	1.39122e-12	177.518	1	24
Uridine	1.88738e-15	324.018	1	24
Interaction effect
Metabolites	p-value (interaction)	F-ratio (interaction)	df (interaction)	df (error)
Alanine	5.3806e-06	20.9821	2	24
Homoserine	0	9551.69	2	24
Phenylalanine	0.000779398	9.78719	2	24
Serine	0.0058214	6.42591	2	24
Threonine	0.00101862	9.30657	2	24
Fructose	2.18827e-05	17.3431	2	24
Kestose 1	2.41941e-08	39.7455	2	24
Melibiose	0.00020086	12.3935	2	24
Raffinose	8.96058e-06	19.6097	2	24
Galactinol	0.000988819	9.35936	2	24
Myo-inositol	0.000924951	9.47854	2	24
Maltitol	3.26406e-14	147.586	2	24
Fumarate-2-methyl	0.0026529	7.67303	2	24
Glycerate	0.00138717	8.76524	2	24
Itaconate	0.00204779	8.10207	2	24
Malonate	0.00946619	5.6943	2	24
Quinate 5-caffeoyl	0	5616.24	2	24
Citrate	0.000346951	11.3073	2	24
Fumarate	0.00300015	7.47239	2	24
Isocitrate	3.25699e-06	22.3911	2	24
Malate	3.87824e-09	48.2738	2	24
