# Supplementary material for: Cytoplasmic genome substitution in wheat affects the nuclear-cytoplasmic cross-talk leading to transcript and metabolite alterations
Source: BMC Genomics. 2013 Dec 10;14:868. doi: 10.1186/1471-2164-14-868 (PMC4008262; doi:10.1186/1471-2164-14-868)
Supplement: Additional file 5: Table S5 — Metabolite variations in the comparison between the alloplasmic line with the H. chilense cytoplasm (TH237) and the corresponding wheat euplasmic control (T20). Values expressed as fold change for plants grown at low light and high light. [file 1471-2164-14-868-S5.xlsx]

## Sheet: Supp Table S5
Supplementary Table S5
Metabolite variations in the comparison between the alloplasmic line with H. chilense cytoplasm (TH237) and the corresponding wheat eupolasmic control (T20). Values expressed as fold change for plant grown at Low light and High light.
	Metabolites	Fold change (TH237/T20)
		Low light	High light
Amino acids	Alanine	0.922355	0.24361
	Aspartate	1.81376	0.518968
	Glutamate	0.641274	0.909075
	Glycine	2.01735	1.50054
	Homoserine	0.0117371	0.517276
	Phenylalanine	1.24509	1.02861
	Serine	1.08992	0.546424
	Threonine	1.43524	1.01917
	Tryptophan	1.38921	1.38085
Sugars	Arabinose	1.91568	0.5823
	Cellobiose	1.02425	1.43262
	Fructose	1.37824	0.83441
	Glucoheptose	1.21458	1.97904
	Glucopyranose	0.889285	0.844655
	Glucose	1.96914	1.50337
	Glucose 1 6-anhydro β	2.69381	1.46874
	Kestose-1	1.08242	1.24383
	Maltose	1.13336	1.0269
	Melibiose	1.01816	1.4216
	Raffinose	1.11863	32.6296
	Turanose	1.21559	0.556753
phosphate of sugars	Fructose-6-P	2.60598	1.90666
	Galactose-6-P	2.0788	1.73666
	Glucose-6-P	2.41646	1.8471
	Myo-inositol 1P	5.83878	1.20599
	Myo-inositol-2P	2.8794	1.10337
Sugar alcohols	Galactinol	1.24032	0.849474
	Glycerophosphoglycerol	1.17962	1.37008
	Myo-inositol	1.76798	0.899482
	Maltitol	0.00329526	0.673202
	Mannitol	3.56944	3.75427
	Sorbitol	1.50545	1.58054
Organic acids	Butanoate 2 4-dihydroxy	1.37875	0.325515
	Fumarate 2-methyl	1.45785	1.80156
	Galactonate	0.979808	1.06702
	Glycerate	1.73811	0.503547
	Itaconate	0.356146	0.995556
	Malonate	1.31303	0.972377
	Phosphate monomethyl ester	0.90493	1.15551
	Quinate	0.808595	0.161914
	Quinate 3-caffeoyl- trans	NA	0.688794
	Quinate 5-caffeoyl- trans	0.900496	0.649164
	Shikimate	1.05245	0.158019
	Threonate-1 4-lactone	0.846134	1.05241
TCA intermediates	Citrate	2.7249	0.87975
	Fumarate	1.30693	2.1721
	Isocitrate	1.34633	0.954892
	Malate	3.15303	1.3202
	Succinate	2.34421	0.418768
N-Compound	Putrescine	5.59149	0.955164
	Uridine	0.265625	2.52187
