# Supplementary material for: Cytoplasmic genome substitution in wheat affects the nuclear-cytoplasmic cross-talk leading to transcript and metabolite alterations
Source: BMC Genomics. 2013 Dec 10;14:868. doi: 10.1186/1471-2164-14-868 (PMC4008262; doi:10.1186/1471-2164-14-868)
Supplement: Additional file 6: Table S6 — Metabolite variations in the comparison between the alloplasmic lines with Ae. uniaristata (T183) or Ae. tauschii (T195) and the corresponding wheat euplasmic control (Chris). Values expressed as fold change for plants grown at low light and high light. [file 1471-2164-14-868-S6.xlsx]

## Sheet: Supp Table S6
Supplementary Table S6
Metabolite variations in the comparison between the alloplasmic lines with Ae. uniaristata (T183) and Ae. tauschii (T195) and the corresponding wheat eupolasmic control (Chris). Values expressed as fold change for plant grown at Low light and High light.
	Metabolites	Low light		High light
		T183/Chris	T195/Chris	T183/Chris	T195/Chris
Amino acids	Alanine	1.00233	1.63726	0.874965	1.16151
	Aspartate	1.3698	1.58848	0.85207	1.26534
	Glutamate	0.156007	1.25257	0.445947	0.735045
	Glycine	0.58243	0.883073	0.842734	0.864495
	Homoserine	0.925879	0.687496	0.034395	2.519
	Phenylalanine	0.836984	1.71148	0.515903	0.90028
	Serine	1.88292	1.38423	0.676038	1.07098
	Threonine	0.52291	1.38743	0.796729	1.15196
	Tryptophan	1.07095	1.0374	0.825211	0.71149
Sugars	Arabinose	0.822708	0.998767	1.06791	1.48194
	Cellobiose	0.563991	0.92153	0.801342	0.872174
	Fructose	0.50396	1.63346	0.86422	0.760205
	Glucoheptose	1.13463	1.05022	0.861884	0.717252
	Glucopyranose	NA	NA	0.965997	1.17391
	Glucose	0.781839	0.270964	0.93777	1.01494
	Glucose 1 6-anhydro β	0.631626	0.816019	0.983696	1.13738
	Kestose 1	0.686084	3.88816	0.361731	0.599464
	Maltose	1.08003	0.868287	0.804017	0.492031
	Melibiose	0.650943	1.61982	NA	NA
	Raffinose	0.999099	3.84926	0.664484	0.691361
	Turanose	0.405817	1.35471	0.99647	0.805276
phosphate of sugars	Fructose-6-P	1.15533	1.17094	0.978418	0.779862
	Galactose-6-P	1.03084	1.80182	1.05785	0.871483
	Glucose-6-P	1.40217	1.62367	1.05593	0.856768
	Myo-inositol 1P	0.97228	1.63982	0.969354	1.05488
	Myo-inositol 2P	1.1527	1.35202	0.942472	1.44842
Sugar alcohols	Galactinol	0.862587	2.25431	0.662159	0.736519
	GPG	2.3538	2.63731	0.821143	0.714588
	Myo-inositol	1.07124	1.37888	0.869302	1.35397
	Maltitol	0	0	0.887605	0.645116
	Mannitol	1.03429	0.283673	0.785571	0.960072
	Sorbitol	1.20411	1.98413	0.939555	1.14237
Organic acids	Butanoate 2 4-dihydroxy	1.77901	1.37504	1.16805	1.30836
	Fumarate-2-methyl	NA	NA	1.021	1.61238
	Galactonate	NA	NA	0.873513	1.08567
	Glycerate	0.880231	0.263518	0.830407	1.28196
	Itaconate	0.115324	0.844634	1.05083	2.27458
	Malonate	1.69538	1.36906	0.84532	0.850136
	Phosphate monomethyl ester	NA	NA	0.651931	0.620338
	Quinate	0.882238	0.730305	1.14923	1.19316
	Quinate 3-caffeoyl	NA	NA	0.675537	0.798347
	Quinate 5-caffeoyl	NA	NA	0.313793	6.29556
	Shikimate	1.10666	1.40704	1.1944	1.58678
	Threonate-1-4-lactone	NA	NA	0.908559	0.781225
TCA intermediates	Citrate	0.130888	0.532247	0.927498	1.79807
	Fumarate	0.53682	0.471494	0.750189	0.419132
	Isocitrate	0.267122	0.947203	1.06402	2.2484
	Malate	0.126407	0.203468	1.09221	3.38843
	Succinate	1.39695	1.27953	1.02689	1.39161
N-Compound	Putrescine	0.733745	1.26724	NA	NA
	Uridine	0.13741	0.858627	0.926524	1.24231
