# Supplementary material for: Cytoplasmic genome substitution in wheat affects the nuclear-cytoplasmic cross-talk leading to transcript and metabolite alterations
Source: BMC Genomics. 2013 Dec 10;14:868. doi: 10.1186/1471-2164-14-868 (PMC4008262; doi:10.1186/1471-2164-14-868)
Supplement: Additional file 7: Table S7 — Fatty acids measured in the alloplasmic line TH237 (H. chilense cytoplasm) and its euplasmic control T20. Data was subjected to a student t-test to test for fatty acids that were significant (p ≤ 0.05) between the alloplasmic line and its euplasmic control. [file 1471-2164-14-868-S7.xlsx]

## Sheet: Supp Table S7
Supplementary Table S7
Fatty acids measured in the alloplasmic line TH237 (H. chilense cytoplasm) and its euplasmic control T20. Data was subjected to student t-test to test for fatty acids that were significant between alloplasmic line and the euplasmic control.
Fatty acids	Mean ±SD				p-Values
	T20	SD	TH237	SD
C16:00	48515	0.2756	51858	0.1512	0.1393
C16:01	27984	0.1956	26476	0.3322	0.5353
C16:02	15880	0.0261	14121	0.0413	0.0634
C16:03	0.2775	0.0345	0.2738	0.0588	0.9303
C18:00	0.4746	0.0314	0.4174	0.0422	0.1326
C18:1ω9	0.5571	0.1473	0.4856	0.0386	0.4612
C18:02	51801	0.5304	49729	0.4169	0.6229
C18:3ω3	355720	0.8671	349892	0.7578	0.4302
C20:00	0.2284	0.0310	0.2350	0.0332	0.8129
C20:01	0.0713	0.0050	0.0669	0.0070	0.4334
C22:00	0.3129	0.0360	0.3750	0.0256	0.0714
